# Supplementary material for: A frequent variant in the Japanese population determines quasi-Mendelian inheritance of rare retinal ciliopathy
Source: Nat Commun. 2019 Jun 28;10:2884. doi: 10.1038/s41467-019-10746-4 (PMC6599023; doi:10.1038/s41467-019-10746-4)
Supplement: Supplementary file 2 — Supplementary Data 1 [file 41467_2019_10746_MOESM2_ESM.xlsx]

## Sheet: Sheet 1
Supplementary Data 1. PI_HAT values for the 28 RP1 m3 carriers.
IID1	IID2	Z0	Z1	Z2	PI_HAT
221	YWC6	0.9135	0.0865	0	0.0433
221	R21	0.9289	0.0711	0	0.0355
221	OPH-302	0.9362	0.0638	0	0.0319
221	OPH-179	0.9428	0.0572	0	0.0286
221	R170	0.9461	0.0539	0	0.0269
221	YWC101	0.9679	0.017	0.0151	0.0236
221	M15	0.9574	0.0426	0	0.0213
221	OPH-794	0.9699	0.0216	0.0085	0.0193
221	R204	0.965	0.035	0	0.0175
221	OPH-419	0.9658	0.0342	0	0.0171
221	OPH-733	0.9699	0.0301	0	0.015
221	OPH-967	0.9719	0.0281	0	0.014
221	OPH-814	0.9805	0.0195	0	0.0097
221	YWC107	0.9849	0.0151	0	0.0075
221	R(O)44	0.9879	0.0121	0	0.006
221	R(O)40	1	0	0	0
221	OPH-610	1	0	0	0
221	OPH-553	1	0	0	0
221	M9	1	0	0	0
221	Q-116	1	0	0	0
221	OPH-285	1	0	0	0
221	OPH-424	1	0	0	0
221	OPH-812	1	0	0	0
221	OPH-884	1	0	0	0
221	YWC100	1	0	0	0
221	YWC102	1	0	0	0
221	YWC193	1	0	0	0
R21	OPH-733	0.9106	0.0894	0	0.0447
R21	YWC107	0.9202	0.0798	0	0.0399
R21	R170	0.9232	0.0768	0	0.0384
R21	YWC193	0.9264	0.0736	0	0.0368
R21	OPH-419	0.9292	0.0708	0	0.0354
R21	R(O)40	0.9347	0.0653	0	0.0326
R21	OPH-424	0.9423	0.0577	0	0.0289
R21	OPH-884	0.9431	0.0569	0	0.0284
R21	OPH-794	0.9454	0.0546	0	0.0273
R21	R204	0.9476	0.0524	0	0.0262
R21	M15	0.9944	0.0056	0	0.0028
R21	OPH-302	1	0	0	0
R21	R(O)44	1	0	0	0
R21	OPH-610	1	0	0	0
R21	OPH-553	1	0	0	0
R21	M9	1	0	0	0
R21	Q-116	1	0	0	0
R21	OPH-179	1	0	0	0
R21	OPH-285	1	0	0	0
R21	OPH-812	1	0	0	0
R21	OPH-814	1	0	0	0
R21	OPH-967	1	0	0	0
R21	YWC100	1	0	0	0
R21	YWC101	1	0	0	0
R21	YWC102	1	0	0	0
R21	YWC6	1	0	0	0
OPH-302	OPH-814	0.9099	0.0901	0	0.045
OPH-302	M15	0.9261	0.0739	0	0.037
OPH-302	R170	0.9311	0.0689	0	0.0345
OPH-302	OPH-419	0.956	0.0248	0.0191	0.0315
OPH-302	OPH-884	0.9374	0.0626	0	0.0313
OPH-302	OPH-733	0.9406	0.0594	0	0.0297
OPH-302	R204	0.9431	0.0569	0	0.0285
OPH-302	OPH-179	0.9507	0.0493	0	0.0246
OPH-302	OPH-794	0.9556	0.0444	0	0.0222
OPH-302	YWC101	0.9679	0.0292	0.0028	0.0174
OPH-302	M9	0.9773	0.0142	0.0085	0.0156
OPH-302	YWC6	0.9716	0.0284	0	0.0142
OPH-302	R(O)40	0.9812	0.0174	0.0015	0.0101
OPH-302	OPH-610	0.9958	0	0.0042	0.0042
OPH-302	YWC107	0.9931	0.0069	0	0.0034
OPH-302	R(O)44	1	0	0	0
OPH-302	OPH-553	1	0	0	0
OPH-302	Q-116	1	0	0	0
OPH-302	OPH-285	1	0	0	0
OPH-302	OPH-424	1	0	0	0
OPH-302	OPH-812	1	0	0	0
OPH-302	OPH-967	1	0	0	0
OPH-302	YWC100	1	0	0	0
OPH-302	YWC102	1	0	0	0
OPH-302	YWC193	1	0	0	0
R(O)44	R204	0.9828	0.0062	0.011	0.0141
R(O)44	R(O)40	1	0	0	0
R(O)44	OPH-610	1	0	0	0
R(O)44	OPH-553	1	0	0	0
R(O)44	M9	1	0	0	0
R(O)44	M15	1	0	0	0
R(O)44	Q-116	1	0	0	0
R(O)44	OPH-179	1	0	0	0
R(O)44	OPH-285	1	0	0	0
R(O)44	OPH-419	1	0	0	0
R(O)44	OPH-424	1	0	0	0
R(O)44	OPH-733	1	0	0	0
R(O)44	OPH-794	1	0	0	0
R(O)44	OPH-812	1	0	0	0
R(O)44	OPH-814	1	0	0	0
R(O)44	OPH-884	1	0	0	0
R(O)44	OPH-967	1	0	0	0
R(O)44	R170	1	0	0	0
R(O)44	YWC100	1	0	0	0
R(O)44	YWC101	1	0	0	0
R(O)44	YWC102	1	0	0	0
R(O)44	YWC107	1	0	0	0
R(O)44	YWC193	1	0	0	0
R(O)44	YWC6	1	0	0	0
R(O)40	R170	0.9465	0.0535	0	0.0267
R(O)40	OPH-814	0.9501	0.0499	0	0.025
R(O)40	OPH-733	0.9635	0.0365	0	0.0183
R(O)40	OPH-794	0.9797	0.0172	0.0031	0.0117
R(O)40	R204	0.9867	0.0083	0.0051	0.0092
R(O)40	OPH-610	1	0	0	0
R(O)40	OPH-553	1	0	0	0
R(O)40	M9	1	0	0	0
R(O)40	M15	1	0	0	0
R(O)40	Q-116	1	0	0	0
R(O)40	OPH-179	1	0	0	0
R(O)40	OPH-285	1	0	0	0
R(O)40	OPH-419	1	0	0	0
R(O)40	OPH-424	1	0	0	0
R(O)40	OPH-812	1	0	0	0
R(O)40	OPH-884	1	0	0	0
R(O)40	OPH-967	1	0	0	0
R(O)40	YWC100	1	0	0	0
R(O)40	YWC101	1	0	0	0
R(O)40	YWC102	1	0	0	0
R(O)40	YWC107	1	0	0	0
R(O)40	YWC193	1	0	0	0
R(O)40	YWC6	1	0	0	0
OPH-610	OPH-419	0.9237	0.0763	0	0.0381
OPH-610	R204	0.9321	0.0679	0	0.0339
OPH-610	YWC107	0.9624	0.0376	0	0.0188
OPH-610	OPH-179	0.9772	0.0228	0	0.0114
OPH-610	R170	0.9846	0.0116	0.0038	0.0096
OPH-610	OPH-884	0.9902	0.0041	0.0057	0.0078
OPH-610	OPH-553	1	0	0	0
OPH-610	M9	1	0	0	0
OPH-610	M15	1	0	0	0
OPH-610	Q-116	1	0	0	0
OPH-610	OPH-285	1	0	0	0
OPH-610	OPH-424	1	0	0	0
OPH-610	OPH-733	1	0	0	0
OPH-610	OPH-794	1	0	0	0
OPH-610	OPH-812	1	0	0	0
OPH-610	OPH-814	1	0	0	0
OPH-610	OPH-967	1	0	0	0
OPH-610	YWC100	1	0	0	0
OPH-610	YWC101	1	0	0	0
OPH-610	YWC102	1	0	0	0
OPH-610	YWC193	1	0	0	0
OPH-610	YWC6	1	0	0	0
OPH-553	M9	1	0	0	0
OPH-553	M15	1	0	0	0
OPH-553	Q-116	1	0	0	0
OPH-553	OPH-179	1	0	0	0
OPH-553	OPH-285	1	0	0	0
OPH-553	OPH-419	1	0	0	0
OPH-553	OPH-424	1	0	0	0
OPH-553	OPH-733	1	0	0	0
OPH-553	OPH-794	1	0	0	0
OPH-553	OPH-812	1	0	0	0
OPH-553	OPH-814	1	0	0	0
OPH-553	OPH-884	1	0	0	0
OPH-553	OPH-967	1	0	0	0
OPH-553	R170	1	0	0	0
OPH-553	R204	1	0	0	0
OPH-553	YWC100	1	0	0	0
OPH-553	YWC101	1	0	0	0
OPH-553	YWC102	1	0	0	0
OPH-553	YWC107	1	0	0	0
OPH-553	YWC193	1	0	0	0
OPH-553	YWC6	1	0	0	0
M9	OPH-419	0.9343	0.0657	0	0.0328
M9	OPH-424	0.946	0.054	0	0.027
M9	OPH-814	0.9488	0.0512	0	0.0256
M9	R204	0.9544	0.0456	0	0.0228
M9	R170	0.9799	0.0142	0.006	0.0131
M9	YWC101	0.9911	0.0089	0	0.0045
M9	M15	1	0	0	0
M9	Q-116	1	0	0	0
M9	OPH-179	1	0	0	0
M9	OPH-285	1	0	0	0
M9	OPH-733	1	0	0	0
M9	OPH-794	1	0	0	0
M9	OPH-812	1	0	0	0
M9	OPH-884	1	0	0	0
M9	OPH-967	1	0	0	0
M9	YWC100	1	0	0	0
M9	YWC102	1	0	0	0
M9	YWC107	1	0	0	0
M9	YWC193	1	0	0	0
M9	YWC6	1	0	0	0
M15	R170	0.8962	0.1038	0	0.0519
M15	OPH-419	0.8993	0.1007	0	0.0504
M15	R204	0.9063	0.0937	0	0.0468
M15	OPH-733	0.9203	0.0797	0	0.0399
M15	OPH-814	0.9329	0.0671	0	0.0335
M15	YWC101	0.9635	0.0365	0	0.0183
M15	OPH-794	0.9727	0.0273	0	0.0136
M15	YWC6	0.9815	0.0185	0	0.0093
M15	OPH-884	0.9847	0.0153	0	0.0076
M15	Q-116	1	0	0	0
M15	OPH-179	1	0	0	0
M15	OPH-285	1	0	0	0
M15	OPH-424	1	0	0	0
M15	OPH-812	1	0	0	0
M15	OPH-967	1	0	0	0
M15	YWC100	1	0	0	0
M15	YWC102	1	0	0	0
M15	YWC107	1	0	0	0
M15	YWC193	1	0	0	0
Q-116	OPH-419	0.8862	0.1138	0	0.0569
Q-116	R204	0.8936	0.1064	0	0.0532
Q-116	OPH-733	0.9758	0.0242	0	0.0121
Q-116	YWC107	0.9871	0.0129	0	0.0065
Q-116	OPH-179	1	0	0	0
Q-116	OPH-285	1	0	0	0
Q-116	OPH-424	1	0	0	0
Q-116	OPH-794	1	0	0	0
Q-116	OPH-812	1	0	0	0
Q-116	OPH-814	1	0	0	0
Q-116	OPH-884	1	0	0	0
Q-116	OPH-967	1	0	0	0
Q-116	R170	1	0	0	0
Q-116	YWC100	1	0	0	0
Q-116	YWC101	1	0	0	0
Q-116	YWC102	1	0	0	0
Q-116	YWC193	1	0	0	0
Q-116	YWC6	1	0	0	0
OPH-179	OPH-419	0.8733	0.1267	0	0.0634
OPH-179	OPH-814	0.8953	0.1047	0	0.0523
OPH-179	R204	0.9348	0.0652	0	0.0326
OPH-179	OPH-733	0.9363	0.0637	0	0.0318
OPH-179	OPH-967	0.9588	0.0412	0	0.0206
OPH-179	R170	0.9654	0.0346	0	0.0173
OPH-179	YWC102	0.9681	0.0319	0	0.0159
OPH-179	YWC101	0.9708	0.0292	0	0.0146
OPH-179	OPH-884	0.9712	0.0288	0	0.0144
OPH-179	YWC6	0.9715	0.0285	0	0.0143
OPH-179	YWC107	0.9731	0.0269	0	0.0135
OPH-179	OPH-794	0.9792	0.0208	0	0.0104
OPH-179	OPH-424	0.9815	0.0185	0	0.0092
OPH-179	OPH-285	1	0	0	0
OPH-179	OPH-812	1	0	0	0
OPH-179	YWC100	1	0	0	0
OPH-179	YWC193	1	0	0	0
OPH-285	OPH-419	1	0	0	0
OPH-285	OPH-424	1	0	0	0
OPH-285	OPH-733	1	0	0	0
OPH-285	OPH-794	1	0	0	0
OPH-285	OPH-812	1	0	0	0
OPH-285	OPH-814	1	0	0	0
OPH-285	OPH-884	1	0	0	0
OPH-285	OPH-967	1	0	0	0
OPH-285	R170	1	0	0	0
OPH-285	R204	1	0	0	0
OPH-285	YWC100	1	0	0	0
OPH-285	YWC101	1	0	0	0
OPH-285	YWC102	1	0	0	0
OPH-285	YWC107	1	0	0	0
OPH-285	YWC193	1	0	0	0
OPH-285	YWC6	1	0	0	0
OPH-419	R204	0.8669	0.1331	0	0.0666
OPH-419	R170	0.9308	0.0692	0	0.0346
OPH-419	OPH-733	0.9369	0.0631	0	0.0315
OPH-419	YWC6	0.9432	0.0568	0	0.0284
OPH-419	OPH-967	0.9451	0.0549	0	0.0275
OPH-419	YWC193	0.9459	0.0541	0	0.027
OPH-419	OPH-884	0.9478	0.0522	0	0.0261
OPH-419	YWC107	0.9484	0.0516	0	0.0258
OPH-419	OPH-424	0.9526	0.0474	0	0.0237
OPH-419	OPH-794	0.9539	0.0461	0	0.023
OPH-419	YWC101	0.9564	0.0436	0	0.0218
OPH-419	OPH-814	0.98	0.02	0	0.01
OPH-419	OPH-812	0.9833	0.0167	0	0.0083
OPH-419	YWC100	1	0	0	0
OPH-419	YWC102	1	0	0	0
OPH-424	R204	0.9302	0.0698	0	0.0349
OPH-424	OPH-814	0.9651	0.0349	0	0.0175
OPH-424	OPH-733	0.9724	0.0276	0	0.0138
OPH-424	OPH-794	0.9782	0.0218	0	0.0109
OPH-424	YWC193	0.9798	0.0202	0	0.0101
OPH-424	YWC101	0.9807	0.019	0.0004	0.0098
OPH-424	OPH-812	1	0	0	0
OPH-424	OPH-884	1	0	0	0
OPH-424	OPH-967	1	0	0	0
OPH-424	R170	1	0	0	0
OPH-424	YWC100	1	0	0	0
OPH-424	YWC102	1	0	0	0
OPH-424	YWC107	1	0	0	0
OPH-424	YWC6	1	0	0	0
OPH-733	R170	0.8842	0.1158	0	0.0579
OPH-733	R204	0.9284	0.0716	0	0.0358
OPH-733	OPH-967	0.9289	0.0711	0	0.0355
OPH-733	OPH-794	0.93	0.07	0	0.035
OPH-733	YWC101	0.9386	0.0614	0	0.0307
OPH-733	YWC102	0.9674	0.0326	0	0.0163
OPH-733	OPH-814	0.9715	0.0285	0	0.0143
OPH-733	YWC107	0.9756	0.0244	0	0.0122
OPH-733	OPH-884	0.9909	0	0.0091	0.0091
OPH-733	OPH-812	0.9957	0	0.0043	0.0043
OPH-733	YWC100	1	0	0	0
OPH-733	YWC193	1	0	0	0
OPH-733	YWC6	1	0	0	0
OPH-794	OPH-814	0.9396	0.0604	0	0.0302
OPH-794	R204	0.9428	0.0572	0	0.0286
OPH-794	YWC107	0.9708	0.0292	0	0.0146
OPH-794	YWC6	0.9803	0.0197	0	0.0099
OPH-794	YWC193	0.9935	0	0.0065	0.0065
OPH-794	OPH-967	0.9929	0.0071	0	0.0036
OPH-794	OPH-812	1	0	0	0
OPH-794	OPH-884	1	0	0	0
OPH-794	R170	1	0	0	0
OPH-794	YWC100	1	0	0	0
OPH-794	YWC101	1	0	0	0
OPH-794	YWC102	1	0	0	0
OPH-812	R204	0.9453	0.0547	0	0.0274
OPH-812	OPH-814	1	0	0	0
OPH-812	OPH-884	1	0	0	0
OPH-812	OPH-967	1	0	0	0
OPH-812	R170	1	0	0	0
OPH-812	YWC100	1	0	0	0
OPH-812	YWC101	1	0	0	0
OPH-812	YWC102	1	0	0	0
OPH-812	YWC107	1	0	0	0
OPH-812	YWC193	1	0	0	0
OPH-812	YWC6	1	0	0	0
OPH-814	R204	0.9086	0.0914	0	0.0457
OPH-814	R170	0.92	0.08	0	0.04
OPH-814	YWC6	0.9252	0.0748	0	0.0374
OPH-814	YWC101	0.9274	0.0726	0	0.0363
OPH-814	OPH-967	0.9499	0.0501	0	0.0251
OPH-814	OPH-884	0.9633	0.0367	0	0.0183
OPH-814	YWC193	0.9894	0.0106	0	0.0053
OPH-814	YWC100	1	0	0	0
OPH-814	YWC102	1	0	0	0
OPH-814	YWC107	1	0	0	0
OPH-884	R170	0.9374	0.0626	0	0.0313
OPH-884	R204	0.9496	0.0504	0	0.0252
OPH-884	YWC101	0.9848	0.0118	0.0033	0.0092
OPH-884	OPH-967	1	0	0	0
OPH-884	YWC100	1	0	0	0
OPH-884	YWC102	1	0	0	0
OPH-884	YWC107	1	0	0	0
OPH-884	YWC193	1	0	0	0
OPH-884	YWC6	1	0	0	0
OPH-967	R204	0.9672	0.0328	0	0.0164
OPH-967	R170	0.9766	0.0234	0	0.0117
OPH-967	YWC101	0.9926	0.0074	0	0.0037
OPH-967	YWC100	1	0	0	0
OPH-967	YWC102	1	0	0	0
OPH-967	YWC107	1	0	0	0
OPH-967	YWC193	1	0	0	0
OPH-967	YWC6	1	0	0	0
R170	R204	0.9466	0.0488	0.0046	0.029
R170	YWC193	0.9645	0.0355	0	0.0177
R170	YWC6	0.983	0	0.017	0.017
R170	YWC107	0.9811	0.0189	0	0.0094
R170	YWC100	1	0	0	0
R170	YWC101	1	0	0	0
R170	YWC102	1	0	0	0
R204	YWC6	0.9168	0.0832	0	0.0416
R204	YWC193	0.9329	0.0671	0	0.0336
R204	YWC101	0.9343	0.0657	0	0.0329
R204	YWC102	0.944	0.056	0	0.028
R204	YWC107	0.9769	0.0231	0	0.0116
R204	YWC100	1	0	0	0
YWC100	YWC101	1	0	0	0
YWC100	YWC102	1	0	0	0
YWC100	YWC107	1	0	0	0
YWC100	YWC193	1	0	0	0
YWC100	YWC6	1	0	0	0
YWC101	YWC107	0.9613	0.0387	0	0.0194
YWC101	YWC193	0.9815	0.0185	0	0.0093
YWC101	YWC6	0.9867	0.0133	0	0.0066
YWC101	YWC102	1	0	0	0
YWC102	YWC107	1	0	0	0
YWC102	YWC193	1	0	0	0
YWC102	YWC6	1	0	0	0
YWC107	YWC193	0.9842	0	0.0158	0.0158
YWC107	YWC6	0.9889	0	0.0111	0.0111
YWC193	YWC6	1	0	0	0
