# Supplementary material for: A frequent variant in the Japanese population determines quasi-Mendelian inheritance of rare retinal ciliopathy
Source: Nat Commun. 2019 Jun 28;10:2884. doi: 10.1038/s41467-019-10746-4 (PMC6599023; doi:10.1038/s41467-019-10746-4)
Supplement: Supplementary file 3 — Supplementary Data 2 [file 41467_2019_10746_MOESM3_ESM.xlsx]

## Sheet: Sheet1
Supplementary Data 2. Aggregated genotypes of the 28 RP1 m3 carriers.
#Chromosome	Begin	End	Variant_info	AC_cases	AF_cases
1	809467	809467	1:809467_C/T_Intron:FAM41C	56	0
1	861301	861301	1:861301_G/T_Essential_Splice_Site:SAMD11	56	0
1	861505	861505	1:861505_G/C_Intron:SAMD11	56	0.017857
1	865545	865545	1:865545_G/A_Nonsynonymous:SAMD11	56	0.017857
1	865694	865694	1:865694_C/T_Nonsynonymous:SAMD11	56	0.14286
1	865703	865703	1:865703_A/G_Nonsynonymous:SAMD11	56	0
1	865734	865734	1:865734_G/A_Intron:SAMD11	56	0
1	866379	866379	1:866379_C/T_Intron:SAMD11	56	0
1	866492	866492	1:866492_A/G_Intron:SAMD11	56	0
1	871215	871215	1:871215_C/G_Synonymous:SAMD11	56	0.16071
1	871334	871334	1:871334_G/T_Intron:SAMD11	56	0.53571
1	874314	874314	1:874314_G/A_Intron:SAMD11	56	0
1	874329	874329	1:874329_T/C_Intron:SAMD11	56	0.017857
1	874533	874533	1:874533_G/A_Intron:SAMD11	56	0
1	874550	874550	1:874550_G/C_Intron:SAMD11	56	0
1	874659	874659	1:874659_G/C_Synonymous:SAMD11	56	0
1	874667	874667	1:874667_T/C_Nonsynonymous:SAMD11	56	0
1	874671	874671	1:874671_G/T_Synonymous:SAMD11	56	0
1	874762	874762	1:874762_C/T_Nonsynonymous:SAMD11	56	0
1	876445	876445	1:876445_A/G_Intron:SAMD11	56	0.035714
1	876484	876484	1:876484_C/T_Intron:SAMD11	56	0.017857
1	876499	876499	1:876499_A/G_Intron:SAMD11	56	0.94643
1	876706	876706	1:876706_T/C_Intron:SAMD11	56	0
1	877715	877715	1:877715_C/G_Intron:SAMD11	46	0.95652
1	877803	877803	1:877803_G/A_Synonymous:SAMD11	52	0
1	878008	878008	1:878008_C/T_Synonymous:SAMD11	56	0
1	878397	878397	1:878397_C/T_Nonsynonymous:SAMD11	56	0
1	878449	878449	1:878449_C/G_Intron:SAMD11	56	0
1	878508	878508	1:878508_G/T_Intron:SAMD11	56	0.017857
1	879067	879067	1:879067_C/T_Intron:SAMD11	54	0
1	879317	879317	1:879317_C/T_Synonymous:SAMD11	56	0.089286
1	879388	879388	1:879388_C/G_Nonsynonymous:SAMD11	56	0.017857
1	879415	879415	1:879415_C/A_Nonsynonymous:SAMD11	56	0
1	879432	879432	1:879432_G/T_Stop_Gain:SAMD11	56	0
1	879676	879676	1:879676_G/A_Utr3:NOC2L|SAMD11	56	0.94643
1	879687	879687	1:879687_T/C_Utr3:NOC2L|SAMD11	56	0.94643
1	880233	880233	1:880233_G/C_Intron:NOC2L	56	0
1	880238	880238	1:880238_A/G_Intron:NOC2L	56	0.94643
1	880390	880390	1:880390_C/A_Intron:NOC2L	56	0.089286
1	880613	880613	1:880613_T/G_Intron:NOC2L	56	0
1	880639	880640	1:880639_TC/T_Deletion:NOC2L	56	0.071429
1	880906	880906	1:880906_G/A_Nonsynonymous:NOC2L	56	0
1	881627	881627	1:881627_G/A_Synonymous:NOC2L	56	0.64286
1	881964	881964	1:881964_G/A_Intron:NOC2L	56	0
1	882004	882004	1:882004_C/T_Intron:NOC2L	56	0
1	882033	882033	1:882033_G/A_Intron:NOC2L	56	0.053571
1	886719	886719	1:886719_C/G_Intron:NOC2L	56	0.035714
1	887560	887560	1:887560_A/C_Intron:NOC2L	56	0.94643
1	887577	887577	1:887577_G/A_Intron:NOC2L	56	0
1	887801	887801	1:887801_A/G_Synonymous:NOC2L	56	0.94643
1	887839	887839	1:887839_G/A_Nonsynonymous:NOC2L	56	0
1	888639	888639	1:888639_T/C_Synonymous:NOC2L	56	0.94643
1	888654	888654	1:888654_T/C_Synonymous:NOC2L	56	0
1	888659	888659	1:888659_T/C_Nonsynonymous:NOC2L	56	0.94643
1	889158	889158	1:889158_G/C_Normal_Splice_Site:NOC2L	56	0.94643
1	889159	889159	1:889159_A/C_Normal_Splice_Site:NOC2L	56	0.94643
1	889238	889238	1:889238_G/A_Nonsynonymous:NOC2L	56	0.053571
1	889256	889256	1:889256_G/A_Nonsynonymous:NOC2L	56	0
1	889472	889472	1:889472_G/C_Intron:NOC2L	56	0
1	889638	889638	1:889638_G/C_Intron:NOC2L	56	0.94643
1	891397	891397	1:891397_C/T_Normal_Splice_Site:NOC2L	56	0
1	892349	892349	1:892349_G/C_Synonymous:NOC2L	56	0
1	892352	892352	1:892352_G/A_Synonymous:NOC2L	56	0
1	892447	892447	1:892447_T/C_Intron:NOC2L	56	0
1	892460	892460	1:892460_G/C_Intron:NOC2L	56	0.089286
1	892648	892648	1:892648_C/T_Nonsynonymous:NOC2L	56	0
1	892745	892745	1:892745_G/A_Intron:NOC2L	56	0.94643
1	894181	894181	1:894181_T/G_Intron:NOC2L	56	0
1	894573	894573	1:894573_G/A_Intron:NOC2L	56	0.66071
1	895857	895857	1:895857_C/T_Intergenic	56	0.017857
1	896064	896064	1:896064_C/G_Utr5:KLHL17	56	0.089286
1	896140	896140	1:896140_G/C_Nonsynonymous:KLHL17	56	0
1	896669	896669	1:896669_G/A_Normal_Splice_Site:KLHL17	54	0
1	896728	896728	1:896728_G/A_Nonsynonymous:KLHL17	56	0
1	897325	897325	1:897325_G/C_Synonymous:KLHL17	56	0.92857
1	897440	897440	1:897440_G/A_Intron:KLHL17	56	0.035714
1	897443	897443	1:897443_C/T_Intron:KLHL17	56	0.017857
1	897564	897564	1:897564_T/C_Intron:KLHL17	56	0.92857
1	897730	897730	1:897730_C/T_Normal_Splice_Site:KLHL17	56	0.089286
1	897738	897738	1:897738_C/T_Synonymous:KLHL17	56	0.071429
1	897828	897828	1:897828_G/T_Nonsynonymous:KLHL17	56	0
1	897879	897879	1:897879_C/T_Intron:KLHL17	56	0.10714
1	898323	898323	1:898323_T/C_Intron:KLHL17	56	0.92857
1	898391	898391	1:898391_C/T_Intron:KLHL17	56	0
1	898467	898467	1:898467_C/T_Intron:KLHL17	56	0.071429
1	898542	898542	1:898542_A/G_Nonsynonymous:KLHL17	56	0.035714
1	898852	898852	1:898852_C/T_Synonymous:KLHL17	56	0.14286
1	898975	898975	1:898975_T/C_Intron:KLHL17	56	0
1	899000	899000	1:899000_C/T_Intron:KLHL17	52	0.13462
1	899255	899255	1:899255_C/T_Intron:KLHL17	56	0.017857
1	899359	899359	1:899359_G/A_Nonsynonymous:KLHL17	56	0
1	899432	899432	1:899432_A/C_Intron:KLHL17	56	0
1	900397	900397	1:900397_C/T_Synonymous:KLHL17	56	0
1	900505	900505	1:900505_G/C_Synonymous:KLHL17	56	0.053571
1	901806	901806	1:901806_G/C_Intergenic	56	0.23214
1	901873	901873	1:901873_G/A_Upstream:PLEKHN1	56	0
1	901901	901901	1:901901_C/T_Utr5:PLEKHN1	56	0.035714
1	902005	902005	1:902005_C/T_Intron:PLEKHN1	56	0
1	902069	902069	1:902069_T/C_Intron:PLEKHN1	56	0.089286
1	902095	902095	1:902095_C/T_Nonsynonymous:PLEKHN1	56	0
1	902128	902128	1:902128_C/T_Nonsynonymous:PLEKHN1	56	0.14286
1	906115	906115	1:906115_G/A_Nonsynonymous:PLEKHN1	56	0
1	906272	906272	1:906272_A/C_Synonymous:PLEKHN1	56	0.26786
1	906519	906519	1:906519_G/A_Synonymous:PLEKHN1	56	0
1	906676	906676	1:906676_T/A_Intron:PLEKHN1	56	0
1	907338	907338	1:907338_G/A_Intron:PLEKHN1	56	0
1	907540	907540	1:907540_T/C_Intron:PLEKHN1	56	0
1	907560	907560	1:907560_G/C_Intron:PLEKHN1	56	0.035714
1	907609	907609	1:907609_T/C_Intron:PLEKHN1	56	0.14286
1	907622	907622	1:907622_G/C_Intron:PLEKHN1	56	0.14286
1	907673	907673	1:907673_C/A_Nonsynonymous:PLEKHN1	56	0
1	908389	908389	1:908389_C/T_Nonsynonymous:PLEKHN1	56	0
1	908390	908390	1:908390_G/A_Synonymous:PLEKHN1	56	0
1	908414	908414	1:908414_C/T_Intron:PLEKHN1	56	0.14286
1	908823	908823	1:908823_G/A_Intron:PLEKHN1	56	0.035714
1	909006	909006	1:909006_C/T_Nonsynonymous:PLEKHN1	56	0.035714
1	909053	909053	1:909053_G/A_Intron:PLEKHN1	56	0
1	909073	909073	1:909073_C/T_Intron:PLEKHN1	56	0.75
1	909100	909100	1:909100_C/T_Intron:PLEKHN1	56	0
1	909238	909238	1:909238_G/C_Nonsynonymous:PLEKHN1	56	0.91071
1	909242	909242	1:909242_A/G_Synonymous:PLEKHN1	56	0.14286
1	909309	909309	1:909309_T/C_Nonsynonymous:PLEKHN1	56	0.19643
1	909363	909363	1:909363_A/C_Synonymous:PLEKHN1	56	0.10714
1	909368	909368	1:909368_C/T_Synonymous:PLEKHN1	56	0
1	909404	909404	1:909404_G/A_Synonymous:PLEKHN1	56	0
1	909419	909419	1:909419_C/T_Synonymous:PLEKHN1	56	0.071429
1	909454	909454	1:909454_G/A_Intron:PLEKHN1	56	0.017857
1	909768	909768	1:909768_A/G_Intron:PLEKHN1	56	1
1	909937	909937	1:909937_G/C_Synonymous:PLEKHN1	56	0.035714
1	911595	911595	1:911595_A/G_Nonsynonymous:C1orf170	56	0.94643
1	911602	911602	1:911602_G/A_Nonsynonymous:C1orf170	56	0
1	911622	911622	1:911622_G/A_Nonsynonymous:C1orf170	56	0.017857
1	911710	911710	1:911710_A/C_Intron:C1orf170	56	0.017857
1	911916	911916	1:911916_C/T_Synonymous:C1orf170	56	0.053571
1	914169	914169	1:914169_C/G_Intron:C1orf170	56	0
1	914192	914192	1:914192_G/C_Intron:C1orf170	56	1
1	914333	914333	1:914333_C/G_Nonsynonymous:C1orf170	56	0.85714
1	914610	914610	1:914610_C/T_Synonymous:C1orf170	56	0
1	914749	914749	1:914749_C/T_Nonsynonymous:C1orf170	56	0
1	914750	914750	1:914750_G/A_Nonsynonymous:C1orf170	56	0
1	914798	914798	1:914798_G/C_Nonsynonymous:C1orf170	56	0
1	914814	914814	1:914814_A/G_Synonymous:C1orf170	56	0.017857
1	914852	914852	1:914852_G/C_Nonsynonymous:C1orf170	56	0.78571
1	914876	914876	1:914876_T/C_Nonsynonymous:C1orf170	56	1
1	914940	914940	1:914940_T/C_Synonymous:C1orf170	56	0.78571
1	914958	914958	1:914958_G/A_Synonymous:C1orf170	56	0.035714
1	915590	915590	1:915590_G/A_Stop_Gain:C1orf170	56	0.017857
1	915594	915594	1:915594_C/T_Synonymous:C1orf170	56	0.017857
1	916499	916499	1:916499_G/A_Intron:C1orf170	56	0.053571
1	916549	916549	1:916549_A/G_Nonsynonymous:C1orf170	56	0.91071
1	916590	916590	1:916590_G/A_Intron:C1orf170	56	0
1	917492	917492	1:917492_C/T_Synonymous:C1orf170	56	0.053571
1	934345	934345	1:934345_G/A_Utr3:HES4	56	0.017857
1	934391	934391	1:934391_G/A_Utr3:HES4	56	0
1	935020	935020	1:935020_C/T_Intron:HES4	56	0
1	935046	935046	1:935046_G/A_Intron:HES4	56	0.071429
1	935222	935222	1:935222_C/A_Nonsynonymous:HES4	56	0.76786
1	948846	948846	1:948846_T/TA_Insertion:ISG15	56	0.98214
1	948870	948870	1:948870_C/G_Utr5:ISG15	56	1
1	948921	948921	1:948921_T/C_Utr5:ISG15	56	1
1	949237	949237	1:949237_G/A_Intron:ISG15	54	0
1	949586	949586	1:949586_G/A_Nonsynonymous:ISG15	56	0.017857
1	949608	949608	1:949608_G/A_Nonsynonymous:ISG15	56	0.17857
1	949654	949654	1:949654_A/G_Synonymous:ISG15	56	0.92857
1	949831	949831	1:949831_C/T_Synonymous:ISG15	56	0.053571
1	949889	949889	1:949889_G/A_Utr3:ISG15	56	0.053571
1	949925	949925	1:949925_C/T_Downstream:ISG15	56	0.94643
1	957857	957857	1:957857_G/A_Intron:AGRN	56	0.017857
1	957898	957898	1:957898_G/T_Intron:AGRN	56	0.14286
1	970650	970650	1:970650_C/T_Normal_Splice_Site:AGRN	56	0
1	970676	970676	1:970676_C/T_Synonymous:AGRN	56	0.017857
1	976077	976077	1:976077_G/A_Nonsynonymous:AGRN	56	0
1	976140	976140	1:976140_C/T_Nonsynonymous:AGRN	56	0
1	976851	976851	1:976851_C/T_Normal_Splice_Site:AGRN	56	0
1	976885	976885	1:976885_C/A_Nonsynonymous:AGRN	56	0
1	977345	977345	1:977345_C/T_Nonsynonymous:AGRN	56	0
1	977368	977368	1:977368_G/A_Nonsynonymous:AGRN	56	0
1	977570	977570	1:977570_G/A_Intron:AGRN	56	0.94643
1	977629	977629	1:977629_A/G_Intron:AGRN	56	0
1	978603	978605	1:978603_CCT/C_Deletion:AGRN	56	0.85714
1	978833	978833	1:978833_C/T_Synonymous:AGRN	56	0
1	978891	978891	1:978891_C/T_Intron:AGRN	56	0
1	978964	978964	1:978964_C/G_Synonymous:AGRN	56	0
1	978974	978974	1:978974_G/A_Nonsynonymous:AGRN	56	0
1	979589	979589	1:979589_C/T_Synonymous:AGRN	56	0
1	979690	979690	1:979690_G/A_Intron:AGRN	56	0.053571
1	979823	979823	1:979823_A/G_Normal_Splice_Site:AGRN	56	0
1	979835	979835	1:979835_G/A_Intron:AGRN	56	0.053571
1	979891	979891	1:979891_G/A_Intron:AGRN	56	0
1	980460	980460	1:980460_G/A_Intron:AGRN	56	1
1	980552	980552	1:980552_G/A_Nonsynonymous:AGRN	56	0.017857
1	980626	980635	1:980626_AGCCCGGGGC/A_CodonLoss:AGRN	56	0
1	980824	980824	1:980824_G/C_Synonymous:AGRN	56	0.053571
1	980920	980920	1:980920_A/G_Intron:AGRN	56	0
1	980941	980941	1:980941_C/T_Intron:AGRN	56	0.035714
1	980955	980956	1:980955_AC/A_Deletion:AGRN	56	0.053571
1	981131	981131	1:981131_A/G_Nonsynonymous:AGRN	56	0.053571
1	981139	981139	1:981139_G/A_Nonsynonymous:AGRN	56	0
1	981345	981345	1:981345_C/T_Synonymous:AGRN	56	0
1	981838	981838	1:981838_C/T_Synonymous:AGRN	56	0
1	981858	981858	1:981858_C/T_Nonsynonymous:AGRN	56	0
1	981931	981931	1:981931_A/G_Synonymous:AGRN	56	0.94643
1	981942	981942	1:981942_C/A_Nonsynonymous:AGRN	56	0
1	981977	981977	1:981977_G/A_Nonsynonymous:AGRN	56	0.017857
1	982148	982148	1:982148_G/A_Intron:AGRN	56	0
1	982208	982208	1:982208_C/A_Nonsynonymous:AGRN	56	0
1	982225	982225	1:982225_C/T_Synonymous:AGRN	56	0.017857
1	982921	982921	1:982921_C/T_Intron:AGRN	56	0.017857
1	982941	982941	1:982941_T/C_Intron:AGRN	56	0.94643
1	983598	983598	1:983598_G/A_Nonsynonymous:AGRN	56	0.017857
1	983695	983695	1:983695_G/A_Nonsynonymous:AGRN	56	0.017857
1	984266	984266	1:984266_G/A_Synonymous:AGRN	56	0
1	984302	984302	1:984302_T/C_Synonymous:AGRN	56	0.91071
1	984346	984346	1:984346_C/T_Nonsynonymous:AGRN	56	0
1	984654	984654	1:984654_C/T_Nonsynonymous:AGRN	56	0
1	984723	984723	1:984723_C/T_Nonsynonymous:AGRN	56	0
1	984926	984926	1:984926_G/A_Intron:AGRN	56	0
1	984947	984947	1:984947_G/A_Nonsynonymous:AGRN	56	0.017857
1	985245	985245	1:985245_C/G_Intron:AGRN	56	0
1	985266	985266	1:985266_C/T_Intron:AGRN	56	0.89286
1	985453	985453	1:985453_G/A_Intron:AGRN	54	0
1	985509	985509	1:985509_G/A_Intron:AGRN	56	0
1	985656	985656	1:985656_C/T_Synonymous:AGRN	56	0
1	985855	985855	1:985855_C/T_Synonymous:AGRN	56	0
1	985905	985905	1:985905_C/T_Nonsynonymous:AGRN	56	0
1	986197	986197	1:986197_C/T_Nonsynonymous:AGRN	56	0
1	986599	986599	1:986599_G/C_Intron:AGRN	56	0
1	986740	986740	1:986740_C/T_Synonymous:AGRN	56	0.017857
1	986963	986963	1:986963_C/T_Nonsynonymous:AGRN	56	0
1	986986	986986	1:986986_C/T_Synonymous:AGRN	56	0
1	987086	987086	1:987086_C/A_Intron:AGRN	56	0.017857
1	987200	987200	1:987200_C/T_Normal_Splice_Site:AGRN	56	1
1	989030	989030	1:989030_C/T_Intron:AGRN	54	0
1	989046	989046	1:989046_C/T_Intron:AGRN	56	0
1	989207	989207	1:989207_G/C_Nonsynonymous:AGRN	56	0.017857
1	990250	990250	1:990250_C/T_Synonymous:AGRN	56	0
1	990280	990280	1:990280_C/T_Synonymous:AGRN	56	0.92857
1	990380	990380	1:990380_C/T_Utr3:AGRN	56	0.071429
1	990417	990417	1:990417_T/C_Utr3:AGRN	56	0.071429
1	1007131	1007131	1:1007131_C/A_Utr3:RNF223	56	0.10714
1	1007203	1007203	1:1007203_A/G_Synonymous:RNF223	56	0.94643
1	1007222	1007222	1:1007222_G/T_Nonsynonymous:RNF223	56	0
1	1007399	1007399	1:1007399_C/T_Nonsynonymous:RNF223	56	0
1	1007432	1007432	1:1007432_G/A_Nonsynonymous:RNF223	56	0.89286
1	1017890	1017890	1:1017890_G/A_Utr3:C1orf159	56	0
1	1017993	1017993	1:1017993_T/TG_Insertion:C1orf159	56	0
1	1018144	1018144	1:1018144_T/C_Utr3:C1orf159	56	0.89286
1	1018364	1018364	1:1018364_C/T_Nonsynonymous:C1orf159	56	0
1	1018389	1018389	1:1018389_C/T_Intron:C1orf159	56	0.017857
1	1019158	1019158	1:1019158_G/A_Intron:C1orf159	56	0.053571
1	1019175	1019175	1:1019175_C/G_Intron:C1orf159	56	0.89286
1	1019180	1019180	1:1019180_T/C_Intron:C1orf159	56	0.89286
1	1019252	1019252	1:1019252_C/G_Intron:C1orf159	56	0
1	1019273	1019273	1:1019273_C/T_Intron:C1orf159	56	0
1	1019607	1019607	1:1019607_G/A_Nonsynonymous:C1orf159	56	0
1	1019781	1019781	1:1019781_G/A_Intron:C1orf159	56	0.017857
1	1019971	1019971	1:1019971_G/A_Intron:C1orf159	56	0
1	1021346	1021346	1:1021346_A/G_Synonymous:C1orf159	56	0
1	1021383	1021383	1:1021383_C/T_Nonsynonymous:C1orf159	56	0.017857
1	1021415	1021415	1:1021415_A/G_Intron:C1orf159	56	0.92857
1	1022668	1022668	1:1022668_G/A_Intron:C1orf159	56	0
1	1022771	1022771	1:1022771_C/T_Intron:C1orf159	56	0
1	1022865	1022865	1:1022865_G/A_Intron:C1orf159	56	0
1	1023095	1023095	1:1023095_C/T_Intron:C1orf159	56	0
1	1025683	1025683	1:1025683_C/A_Intron:C1orf159	56	0.035714
1	1025840	1025840	1:1025840_C/T_Intron:C1orf159	56	0
1	1026239	1026239	1:1026239_T/G_Intron:C1orf159	56	0
1	1026359	1026359	1:1026359_G/A_Nonsynonymous:C1orf159	56	0
1	1026428	1026428	1:1026428_G/A_Intron:C1orf159	56	0
1	1026572	1026572	1:1026572_C/G_Intron:C1orf159	54	0.018519
1	1026687	1026687	1:1026687_G/A_Intron:C1orf159	56	0
1	1026707	1026707	1:1026707_C/A_Intron:C1orf159	56	0.91071
1	1026750	1026750	1:1026750_G/C_Intron:C1orf159	56	0
1	1026801	1026801	1:1026801_T/A_Intron:C1orf159	56	0.98214
1	1027310	1027312	1:1027310_AAG/A_Deletion:C1orf159	56	0.089286
1	1078041	1078041	1:1078041_G/A_Intron:RP11-465B22.5	56	0.017857
1	1078138	1078138	1:1078138_G/A_Exon:RP11-465B22.5	56	0.14286
1	1078219	1078219	1:1078219_G/A_Exon:RP11-465B22.5	56	0
1	1102418	1102418	1:1102418_G/A_Intergenic	56	0
1	1102657	1102657	1:1102657_C/T_Intergenic	56	0.035714
1	1103137	1103137	1:1103137_G/A_Intergenic	56	0
1	1103150	1103150	1:1103150_G/A_Intergenic	56	0.035714
1	1103154	1103154	1:1103154_C/T_Intergenic	56	0
1	1104265	1104265	1:1104265_C/T_Intergenic	56	0
1	1104572	1104572	1:1104572_G/A_Intergenic	56	0.017857
1	1104584	1104584	1:1104584_T/C_Intergenic	56	0.035714
1	1104595	1104595	1:1104595_C/T_Intergenic	56	0
1	1110987	1110987	1:1110987_T/TC_Insertion:TTLL10|TTLL10-AS1	56	0.10714
1	1110991	1110991	1:1110991_G/C_Exon:TTLL10-AS1	56	0.10714
1	1114668	1114668	1:1114668_G/A_Nonsynonymous:TTLL10	56	0.10714
1	1114906	1114906	1:1114906_G/A_Exon:TTLL10-AS1	56	0.017857
1	1115114	1115114	1:1115114_G/C_Nonsynonymous:TTLL10	56	0.035714
1	1115210	1115210	1:1115210_G/A_Utr5:TTLL10	56	0.60714
1	1115213	1115213	1:1115213_G/T_Utr5:TTLL10	56	0.60714
1	1115304	1115304	1:1115304_G/T_Intron:TTLL10	56	0
1	1115358	1115358	1:1115358_C/T_Intron:TTLL10	56	0
1	1115555	1115555	1:1115555_C/A_Nonsynonymous:TTLL10	56	0
1	1115605	1115605	1:1115605_G/A_Nonsynonymous:TTLL10	56	0.053571
1	1115776	1115776	1:1115776_G/T_Intron:TTLL10	56	0
1	1115987	1115987	1:1115987_G/A_Normal_Splice_Site:TTLL10	56	0
1	1115993	1115993	1:1115993_C/T_Intron:TTLL10	56	0
1	1115994	1115994	1:1115994_G/A_Intron:TTLL10	56	0.16071
1	1116087	1116087	1:1116087_C/A_Intron:TTLL10	56	0
1	1116194	1116194	1:1116194_C/T_Nonsynonymous:TTLL10	56	0
1	1116223	1116223	1:1116223_G/T_Synonymous:TTLL10	56	0
1	1116231	1116231	1:1116231_T/C_Nonsynonymous:TTLL10	56	0.035714
1	1118190	1118190	1:1118190_C/T_Intron:TTLL10	56	0
1	1118212	1118212	1:1118212_T/C_Intron:TTLL10	56	0.75
1	1118275	1118275	1:1118275_C/T_Synonymous:TTLL10	56	0.035714
1	1119314	1119314	1:1119314_C/T_Nonsynonymous:TTLL10	56	0
1	1119410	1119410	1:1119410_G/A_Nonsynonymous:TTLL10	56	0.017857
1	1119445	1119445	1:1119445_G/A_Nonsynonymous:TTLL10	56	0
1	1132785	1132785	1:1132785_C/T_Intron:TTLL10	56	0.64286
1	1132907	1132907	1:1132907_G/A_Nonsynonymous:TTLL10	56	0
1	1132921	1132921	1:1132921_G/A_Synonymous:TTLL10	56	0
1	1132938	1132938	1:1132938_G/A_Nonsynonymous:TTLL10	56	0.64286
1	1132966	1132966	1:1132966_C/A_Synonymous:TTLL10	56	0.64286
1	1133077	1133077	1:1133077_A/G_Synonymous:TTLL10	56	0.875
1	1133110	1133110	1:1133110_G/A_Synonymous:TTLL10	56	0
1	1133244	1133244	1:1133244_C/T_Utr3:TTLL10	56	0
1	1133254	1133254	1:1133254_G/A_Utr3:TTLL10	56	0.64286
1	1133263	1133263	1:1133263_G/A_Utr3:TTLL10	56	0
1	1133273	1133273	1:1133273_T/C_Utr3:TTLL10	56	0.875
1	1133311	1133317	1:1133311_TACAAAC/T_Deletion:TTLL10	56	0.10714
1	1138913	1138913	1:1138913_T/C_Utr3:TNFRSF18	56	0.14286
1	1139202	1139202	1:1139202_T/C_Synonymous:TNFRSF18	56	0.14286
1	1139209	1139209	1:1139209_G/A_Nonsynonymous:TNFRSF18	56	0.017857
1	1139216	1139216	1:1139216_G/A_Nonsynonymous:TNFRSF18	56	0
1	1139395	1139395	1:1139395_G/A_Intron:TNFRSF18	56	0
1	1139565	1139565	1:1139565_G/A_Synonymous:TNFRSF18	56	0.017857
1	1139689	1139689	1:1139689_C/T_Intron:TNFRSF18	56	0
1	1139721	1139721	1:1139721_C/G_Intron:TNFRSF18	56	0
1	1141892	1141892	1:1141892_G/A_Synonymous:TNFRSF18	56	0.035714
1	1141926	1141926	1:1141926_G/A_Nonsynonymous:TNFRSF18	56	0
1	1146853	1146853	1:1146853_G/A_Utr3:TNFRSF4	56	0.10714
1	1147243	1147243	1:1147243_A/C_Intron:TNFRSF4	56	0.10714
1	1147297	1147297	1:1147297_G/A_Intron:TNFRSF4	56	0.10714
1	1147422	1147422	1:1147422_C/T_Synonymous:TNFRSF4	56	0.80357
1	1148100	1148100	1:1148100_G/C_Intron:TNFRSF4	56	0.089286
1	1148514	1148514	1:1148514_G/A_Intron:TNFRSF4	56	0.017857
1	1149088	1149088	1:1149088_C/T_Nonsynonymous:TNFRSF4	56	0
1	1149160	1149160	1:1149160_C/T_Nonsynonymous:TNFRSF4	56	0
1	1149227	1149227	1:1149227_C/T_Intron:TNFRSF4	56	0
1	1149316	1149316	1:1149316_C/G_Intron:TNFRSF4	50	0.12
1	1149388	1149388	1:1149388_G/A_Synonymous:TNFRSF4	56	0
1	1149587	1149587	1:1149587_G/A_Intergenic	56	0
1	1152882	1152882	1:1152882_G/A_Utr3:SDF4	56	0
1	1153073	1153073	1:1153073_G/A_Nonsynonymous:SDF4	56	0
1	1153088	1153088	1:1153088_A/G_Nonsynonymous:SDF4	56	0
1	1153113	1153113	1:1153113_G/A_Synonymous:SDF4	56	0.19643
1	1153758	1153758	1:1153758_C/T_Intron:SDF4	56	0
1	1153858	1153858	1:1153858_C/T_Nonsynonymous:SDF4	56	0
1	1153931	1153931	1:1153931_G/C_Nonsynonymous:SDF4	56	0
1	1154157	1154157	1:1154157_C/T_Nonsynonymous:SDF4	56	0
1	1154276	1154276	1:1154276_G/A_Synonymous:SDF4	56	0.035714
1	1154418	1154418	1:1154418_C/T_Intron:SDF4	56	0.017857
1	1154444	1154444	1:1154444_C/T_Intron:SDF4	56	0
1	1155899	1155899	1:1155899_C/G_Intron:SDF4	56	0
1	1156004	1156004	1:1156004_A/G_Intron:SDF4	56	0.017857
1	1156131	1156131	1:1156131_T/C_Intron:SDF4	56	0.89286
1	1156174	1156174	1:1156174_G/GCGGGCA_Insertion:SDF4	56	0.017857
1	1158534	1158534	1:1158534_G/GAC_Insertion:SDF4	56	0.10714
1	1158562	1158564	1:1158562_AAC/A_Deletion:SDF4	56	0.10714
1	1158631	1158631	1:1158631_A/G_Synonymous:SDF4	56	1
1	1158802	1158815	1:1158802_ATGGGGTCTTGCTC/A_Deletion:SDF4	56	0
1	1163804	1163804	1:1163804_C/T_Intron:SDF4	56	0.125
1	1163811	1163811	1:1163811_G/GGACA_Insertion:SDF4	56	0.67857
1	1163964	1163964	1:1163964_G/A_Synonymous:SDF4	56	0.017857
1	1168180	1168180	1:1168180_G/C_Nonsynonymous:B3GALT6	56	0.017857
1	1177893	1177893	1:1177893_C/T_Utr3:FAM132A	56	0.017857
1	1177918	1177919	1:1177918_CT/C_Deletion:FAM132A	56	0.10714
1	1178076	1178076	1:1178076_G/A_Intron:FAM132A	56	0
1	1178245	1178245	1:1178245_C/T_Synonymous:FAM132A	56	0.125
1	1178406	1178406	1:1178406_G/A_Intron:FAM132A	56	0
1	1178482	1178482	1:1178482_A/G_Nonsynonymous:FAM132A	56	0.125
1	1178925	1178925	1:1178925_G/A_Nonsynonymous:FAM132A	56	0.125
1	1179030	1179030	1:1179030_G/A_Intron:FAM132A	56	0.125
1	1179309	1179309	1:1179309_G/A_Intron:FAM132A	56	0.125
1	1179396	1179396	1:1179396_G/A_Nonsynonymous:FAM132A	56	0.017857
1	1179479	1179479	1:1179479_G/A_Nonsynonymous:FAM132A	56	0
1	1179507	1179507	1:1179507_C/T_Intron:FAM132A	56	0
1	1179655	1179655	1:1179655_G/T_Synonymous:FAM132A	56	0
1	1179659	1179659	1:1179659_G/C_Normal_Splice_Site:FAM132A	56	0
1	1179751	1179751	1:1179751_C/T_Intron:FAM132A	56	0
1	1190523	1190523	1:1190523_C/T_Utr3:UBE2J2	56	0.053571
1	1190544	1190544	1:1190544_G/A_Utr3:UBE2J2	56	0.053571
1	1190685	1190685	1:1190685_G/A_Synonymous:UBE2J2	56	0
1	1192381	1192381	1:1192381_C/T_Synonymous:UBE2J2	56	0
1	1192549	1192549	1:1192549_G/A_Intron:UBE2J2	56	0.017857
1	1192722	1192722	1:1192722_C/A_Intron:UBE2J2	56	0.017857
1	1198618	1198618	1:1198618_T/A_Intron:UBE2J2	56	0.78571
1	1198661	1198661	1:1198661_C/T_Intron:UBE2J2	56	0.053571
1	1201672	1201672	1:1201672_T/C_Intron:UBE2J2	56	0
1	1201735	1201735	1:1201735_G/A_Intron:UBE2J2	56	0
1	1216060	1216060	1:1216060_C/A_Utr5:SCNN1D	56	0
1	1216115	1216115	1:1216115_A/G_Utr5:SCNN1D	56	0
1	1216581	1216581	1:1216581_G/C_Utr5:SCNN1D	56	0.053571
1	1216596	1216596	1:1216596_C/T_Utr5:SCNN1D	56	0
1	1216882	1216882	1:1216882_G/A_Nonsynonymous:SCNN1D	56	0.017857
1	1217011	1217011	1:1217011_A/C_Intron:SCNN1D	56	0.071429
1	1217020	1217020	1:1217020_G/C_Intron:SCNN1D	56	0.053571
1	1217058	1217058	1:1217058_G/A_Intron:SCNN1D	56	0.017857
1	1217586	1217586	1:1217586_G/C_Utr5:SCNN1D	56	0.017857
1	1219315	1219315	1:1219315_G/A_Intron:SCNN1D	56	0
1	1220954	1220954	1:1220954_G/A_Nonsynonymous:SCNN1D	56	0.76786
1	1221127	1221127	1:1221127_G/A_Intron:SCNN1D	56	0
1	1221138	1221138	1:1221138_G/A_Intron:SCNN1D	56	0.75
1	1221197	1221197	1:1221197_G/A_Intron:SCNN1D	56	0.14286
1	1221214	1221214	1:1221214_G/A_Intron:SCNN1D	54	0
1	1221267	1221267	1:1221267_G/A_Intron:SCNN1D	56	0.017857
1	1221717	1221717	1:1221717_C/T_Intron:SCNN1D	56	0.75
1	1221750	1221750	1:1221750_C/T_Intron:SCNN1D	56	0.017857
1	1222089	1222089	1:1222089_G/T_Intron:SCNN1D	56	0
1	1222415	1222415	1:1222415_C/T_Intron:SCNN1D	56	0
1	1222695	1222695	1:1222695_G/C_Intron:SCNN1D	56	0.76786
1	1222739	1222739	1:1222739_C/G_Intron:SCNN1D	56	0.21429
1	1222943	1222943	1:1222943_G/A_Nonsynonymous:SCNN1D	56	0
1	1222958	1222958	1:1222958_C/T_Nonsynonymous:SCNN1D	56	0.017857
1	1222975	1222975	1:1222975_C/T_Synonymous:SCNN1D	56	0.017857
1	1223135	1223135	1:1223135_C/T_Synonymous:SCNN1D	56	0
1	1223385	1223385	1:1223385_G/C_Nonsynonymous:SCNN1D	56	0.71429
1	1225735	1225735	1:1225735_G/A_Nonsynonymous:SCNN1D	56	0
1	1225754	1225754	1:1225754_G/A_Nonsynonymous:SCNN1D	56	0
1	1225898	1225898	1:1225898_C/T_Nonsynonymous:SCNN1D	56	0
1	1225959	1225959	1:1225959_C/G_Intron:SCNN1D	56	0.91071
1	1226063	1226063	1:1226063_G/A_Nonsynonymous:SCNN1D	56	0.017857
1	1226102	1226102	1:1226102_G/A_Intron:SCNN1D	56	0.48214
1	1226133	1226133	1:1226133_C/T_Intron:SCNN1D	56	0
1	1226221	1226221	1:1226221_A/G_Intron:SCNN1D	56	0.78571
1	1226230	1226230	1:1226230_G/A_Intron:SCNN1D	56	0.017857
1	1226231	1226231	1:1226231_G/A_Intron:SCNN1D	56	0.071429
1	1226247	1226247	1:1226247_G/A_Intron:SCNN1D	56	0
1	1226292	1226292	1:1226292_G/A_Synonymous:SCNN1D	56	0.5
1	1226348	1226348	1:1226348_C/G_Intron:SCNN1D	56	0.69643
1	1226511	1226511	1:1226511_C/T_Synonymous:SCNN1D	56	0
1	1226556	1226556	1:1226556_G/A_Intron:SCNN1D	56	0
1	1226757	1226757	1:1226757_G/A_Nonsynonymous:SCNN1D	56	0.10714
1	1226764	1226764	1:1226764_G/A_Nonsynonymous:SCNN1D	56	0.017857
1	1226889	1226889	1:1226889_G/A_Nonsynonymous:SCNN1D	56	0.10714
1	1226931	1226931	1:1226931_G/C_Nonsynonymous:SCNN1D	56	0.035714
1	1227095	1227095	1:1227095_G/A_Utr3:SCNN1D	56	0.017857
1	1227103	1227103	1:1227103_C/T_Utr3:SCNN1D	56	0.017857
1	1227182	1227182	1:1227182_G/A_Utr3:SCNN1D	56	0.035714
1	1227244	1227244	1:1227244_G/A_Utr3:SCNN1D	56	0.28571
1	1227249	1227249	1:1227249_T/C_Utr3:SCNN1D	56	0.10714
1	1227319	1227319	1:1227319_C/T_Utr3:SCNN1D	56	0
1	1229226	1229226	1:1229226_C/G_Synonymous:ACAP3	56	0.017857
1	1229356	1229356	1:1229356_C/A_Intron:ACAP3	56	0
1	1229363	1229363	1:1229363_A/C_Intron:ACAP3	56	0
1	1229383	1229383	1:1229383_G/A_Intron:ACAP3	56	0.25
1	1229656	1229656	1:1229656_G/A_Intron:ACAP3	56	0
1	1229680	1229680	1:1229680_G/T_Intron:ACAP3	56	1
1	1229878	1229878	1:1229878_A/C_Synonymous:ACAP3	56	0.035714
1	1229967	1229967	1:1229967_C/T_Nonsynonymous:ACAP3	56	0
1	1231422	1231422	1:1231422_C/T_Nonsynonymous:ACAP3	56	0
1	1231495	1231495	1:1231495_G/A_Normal_Splice_Site:ACAP3	56	0
1	1231507	1231507	1:1231507_G/A_Intron:ACAP3	56	0.14286
1	1231522	1231522	1:1231522_C/T_Intron:ACAP3	56	0
1	1231656	1231656	1:1231656_G/A_Synonymous:ACAP3	56	0.071429
1	1231735	1231735	1:1231735_G/C_Intron:ACAP3	56	0
1	1233580	1233580	1:1233580_G/T_Exon:ACAP3	56	0.48214
1	1233672	1233672	1:1233672_C/A_Intron:ACAP3	56	0.55357
1	1233941	1233941	1:1233941_T/C_Normal_Splice_Site:ACAP3	56	0.69643
1	1234169	1234169	1:1234169_G/A_Intron:ACAP3	56	0
1	1234762	1234763	1:1234762_AG/A_Deletion:ACAP3	56	0.14286
1	1234769	1234769	1:1234769_G/C_Intron:ACAP3	56	0
1	1235268	1235268	1:1235268_G/A_Synonymous:ACAP3	56	0.017857
1	1235710	1235710	1:1235710_T/A_Intron:ACAP3	56	0.69643
1	1236018	1236018	1:1236018_G/A_Synonymous:ACAP3	56	0
1	1237538	1237538	1:1237538_G/A_Intron:ACAP3	56	0.55357
1	1238492	1238492	1:1238492_G/A_Intron:ACAP3	56	0.30357
1	1238525	1238525	1:1238525_G/A_Intron:ACAP3	56	0
1	1238583	1238583	1:1238583_G/A_Nonsynonymous:ACAP3	56	0
1	1239339	1239339	1:1239339_T/G_Intron:ACAP3	56	0.85714
1	1243089	1243089	1:1243089_C/T_Intron:ACAP3	56	0
1	1244013	1244013	1:1244013_T/G_Utr5:PUSL1	56	0
1	1244207	1244208	1:1244207_CG/C_Deletion:PUSL1	56	0
1	1244457	1244457	1:1244457_G/A_Intron:PUSL1	56	0
1	1244607	1244607	1:1244607_G/T_Nonsynonymous:PUSL1	56	0.017857
1	1245177	1245177	1:1245177_G/A_Nonsynonymous:PUSL1	56	0
1	1245368	1245368	1:1245368_G/A_Intron:PUSL1	56	0
1	1245947	1245947	1:1245947_G/A_Intron:PUSL1	56	0.017857
1	1246018	1246018	1:1246018_C/G_Nonsynonymous:PUSL1	56	0.035714
1	1246877	1246877	1:1246877_C/T_Utr3:PUSL1	56	0
1	1247542	1247542	1:1247542_G/A_Intron:CPSF3L	56	0
1	1247780	1247780	1:1247780_C/T_Intron:CPSF3L	56	0
1	1247939	1247939	1:1247939_G/A_Intron:CPSF3L	56	0
1	1248095	1248097	1:1248095_AAG/A_Deletion:CPSF3L	56	0.035714
1	1248323	1248323	1:1248323_C/T_Nonsynonymous:CPSF3L	56	0.017857
1	1248385	1248385	1:1248385_C/A_Intron:CPSF3L	56	0
1	1249187	1249187	1:1249187_G/A_Synonymous:CPSF3L	56	0
1	1249561	1249561	1:1249561_C/T_Intron:CPSF3L	56	0
1	1249715	1249715	1:1249715_C/T_Nonsynonymous:CPSF3L	56	0
1	1249819	1249819	1:1249819_G/A_Intron:CPSF3L	56	0
1	1250188	1250188	1:1250188_C/A_Intron:CPSF3L	56	0
1	1250228	1250228	1:1250228_G/A_Synonymous:CPSF3L	56	0.017857
1	1250373	1250373	1:1250373_G/T_Intron:CPSF3L	56	0
1	1250749	1250749	1:1250749_G/A_Intron:CPSF3L	56	0.017857
1	1250827	1250827	1:1250827_C/T_Intron:CPSF3L	56	0.017857
1	1254136	1254136	1:1254136_G/A_Intron:CPSF3L	56	0.85714
1	1254255	1254255	1:1254255_G/A_Intron:CPSF3L	56	0.071429
1	1254436	1254436	1:1254436_A/G_Intron:CPSF3L	56	0.85714
1	1254443	1254443	1:1254443_G/A_Intron:CPSF3L	56	0.85714
1	1254608	1254608	1:1254608_C/T_Intron:CPSF3L	56	0
1	1254612	1254612	1:1254612_C/T_Intron:CPSF3L	56	0
1	1254841	1254841	1:1254841_C/G_Synonymous:CPSF3L	56	0.85714
1	1255764	1255764	1:1255764_G/A_Intron:CPSF3L	56	0.035714
1	1255859	1255859	1:1255859_G/A_Synonymous:CPSF3L	56	0.017857
1	1255865	1255865	1:1255865_T/C_Synonymous:CPSF3L	56	0
1	1256507	1256507	1:1256507_G/GC_Insertion:CPSF3L	56	0
1	1257234	1257234	1:1257234_G/A_Intron:CPSF3L	56	0
1	1257452	1257452	1:1257452_G/A_Intron:CPSF3L	56	0.017857
1	1258457	1258457	1:1258457_C/T_Utr5:CPSF3L	56	0
1	1258628	1258628	1:1258628_G/A_Nonsynonymous:CPSF3L	56	0
1	1260060	1260060	1:1260060_T/C_Utr5:CPSF3L	56	0
1	1260109	1260109	1:1260109_C/T_Upstream:CPSF3L|GLTPD1	56	0
1	1262591	1262591	1:1262591_C/T_Intron:GLTPD1	56	0.85714
1	1262700	1262700	1:1262700_A/G_Nonsynonymous:GLTPD1	56	0.017857
1	1262966	1262966	1:1262966_C/T_Synonymous:GLTPD1	56	0.85714
1	1263048	1263048	1:1263048_G/A_Nonsynonymous:GLTPD1	56	0
1	1263144	1263144	1:1263144_G/A_Utr3:GLTPD1	56	0.85714
1	1263194	1263194	1:1263194_G/A_Utr3:GLTPD1	56	0.017857
1	1266676	1266676	1:1266676_G/A_Upstream:TAS1R3	56	0
1	1266886	1266886	1:1266886_G/A_Nonsynonymous:TAS1R3	56	0
1	1267046	1267046	1:1267046_C/T_Synonymous:TAS1R3	56	0.071429
1	1267063	1267063	1:1267063_C/T_Synonymous:TAS1R3	56	0
1	1267155	1267155	1:1267155_T/C_Nonsynonymous:TAS1R3	56	0.017857
1	1267325	1267325	1:1267325_G/GC_Insertion:TAS1R3	56	0.071429
1	1267552	1267555	1:1267552_GCGA/G_CodonLoss:TAS1R3	56	0
1	1267638	1267638	1:1267638_G/A_Nonsynonymous:TAS1R3	56	0
1	1268159	1268159	1:1268159_C/T_Synonymous:TAS1R3	56	0.071429
1	1268195	1268195	1:1268195_G/A_Intron:TAS1R3	56	0.071429
1	1268292	1268292	1:1268292_C/T_Intron:TAS1R3	56	0.017857
1	1268531	1268531	1:1268531_G/A_Intron:TAS1R3	56	0.017857
1	1268551	1268551	1:1268551_G/A_Intron:TAS1R3	56	0
1	1268716	1268716	1:1268716_C/T_Synonymous:TAS1R3	56	0
1	1268838	1268838	1:1268838_C/G_Intron:TAS1R3	56	0
1	1268847	1268847	1:1268847_T/G_Intron:TAS1R3	56	0.92857
1	1268942	1268942	1:1268942_C/T_Nonsynonymous:TAS1R3	56	0.017857
1	1268943	1268943	1:1268943_G/A_Nonsynonymous:TAS1R3	56	0
1	1269004	1269004	1:1269004_C/T_Synonymous:TAS1R3	56	0.017857
1	1269226	1269226	1:1269226_C/T_Synonymous:TAS1R3	56	0.017857
1	1269262	1269262	1:1269262_C/T_Synonymous:TAS1R3	56	0
1	1269432	1269432	1:1269432_C/A_Nonsynonymous:TAS1R3	56	0
1	1269538	1269538	1:1269538_G/A_Synonymous:TAS1R3	56	0
1	1269554	1269554	1:1269554_T/C_Nonsynonymous:TAS1R3	56	0.92857
1	1269893	1269893	1:1269893_C/T_Utr3:TAS1R3	56	0
1	1271754	1271754	1:1271754_C/T_Nonsynonymous:DVL1	56	0
1	1271835	1271835	1:1271835_C/T_Nonsynonymous:DVL1	56	0
1	1271942	1271942	1:1271942_C/T_Intron:DVL1	54	0.055556
1	1273116	1273116	1:1273116_A/G_Intron:DVL1	56	0.85714
1	1273569	1273569	1:1273569_G/C_Normal_Splice_Site:DVL1	56	0
1	1275161	1275161	1:1275161_T/C_Nonsynonymous:DVL1	56	0
1	1275311	1275311	1:1275311_A/G_Intron:DVL1	56	0.017857
1	1275714	1275714	1:1275714_C/T_Intron:DVL1	56	0.035714
1	1275716	1275716	1:1275716_T/A_Intron:DVL1	56	0.071429
1	1275956	1275956	1:1275956_C/T_Intron:DVL1	56	0.071429
1	1276930	1276932	1:1276930_GCA/G_Deletion:DVL1	56	0.89286
1	1276973	1276973	1:1276973_G/GACAC_Insertion:DVL1	56	0.92857
1	1277025	1277025	1:1277025_G/A_Intron:DVL1	56	0
1	1277141	1277141	1:1277141_C/T_Nonsynonymous:DVL1	56	0.017857
1	1277179	1277179	1:1277179_C/T_Nonsynonymous:DVL1	56	0.017857
1	1277184	1277184	1:1277184_G/A_Synonymous:DVL1	56	0
1	1277300	1277300	1:1277300_G/C_Intron:DVL1	56	0
1	1277533	1277533	1:1277533_T/C_Synonymous:DVL1	56	1
1	1277645	1277645	1:1277645_G/A_Intron:DVL1	56	0
1	1277649	1277649	1:1277649_G/T_Intron:DVL1	56	0.071429
1	1277735	1277735	1:1277735_G/A_Normal_Splice_Site:DVL1	56	0.017857
1	1277736	1277736	1:1277736_T/A_Normal_Splice_Site:DVL1	56	0.035714
1	1278212	1278212	1:1278212_G/A_Intron:DVL1	56	0
1	1284490	1284490	1:1284490_G/A_Utr5:DVL1	56	0.85714
1	1288471	1288471	1:1288471_C/T_Utr3:MXRA8	56	0.85714
1	1288583	1288583	1:1288583_C/G_Utr3:MXRA8	56	0.875
1	1289025	1289025	1:1289025_G/A_Intron:MXRA8	56	0
1	1289215	1289215	1:1289215_C/T_Intron:MXRA8	56	0
1	1289863	1289863	1:1289863_C/A_Nonsynonymous:MXRA8	56	0
1	1289881	1289881	1:1289881_G/C_Nonsynonymous:MXRA8	56	0.017857
1	1289911	1289911	1:1289911_G/A_Intron:MXRA8	56	0.85714
1	1290656	1290656	1:1290656_C/T_Nonsynonymous:MXRA8	56	0
1	1290662	1290662	1:1290662_T/C_Nonsynonymous:MXRA8	56	0
1	1290855	1290855	1:1290855_G/A_Synonymous:MXRA8	56	0
1	1293764	1293764	1:1293764_G/C_Intron:MXRA8	56	0
1	1293932	1293932	1:1293932_C/T_Upstream:MXRA8	56	0.035714
1	1294019	1294019	1:1294019_G/GC_Intergenic	56	0
1	1296611	1296611	1:1296611_G/C_Intergenic	56	0
1	1296691	1296691	1:1296691_C/G_Intergenic	56	0.92857
1	1309121	1309121	1:1309121_C/T_Utr3:AURKAIP1	54	0.018519
1	1309185	1309185	1:1309185_T/C_Nonsynonymous:AURKAIP1	56	0
1	1309557	1309557	1:1309557_C/G_Nonsynonymous:AURKAIP1	56	0
1	1309606	1309606	1:1309606_G/A_Nonsynonymous:AURKAIP1	56	0
1	1309885	1309885	1:1309885_A/G_Exon:AURKAIP1	56	0.89286
1	1310074	1310074	1:1310074_C/G_Exon:AURKAIP1	56	0.92857
1	1310181	1310181	1:1310181_A/G_Utr5:AURKAIP1	56	0
1	1310250	1310250	1:1310250_C/T_Utr5:AURKAIP1	56	0.14286
1	1322539	1322539	1:1322539_C/T_Utr3:CCNL2	56	0
1	1322651	1322651	1:1322651_T/G_Nonsynonymous:CCNL2	56	0.017857
1	1322735	1322735	1:1322735_G/A_Nonsynonymous:CCNL2	56	0
1	1322736	1322736	1:1322736_G/A_Nonsynonymous:CCNL2	56	0.035714
1	1323030	1323030	1:1323030_G/A_Intron:CCNL2	56	0.071429
1	1323078	1323078	1:1323078_A/G_Intron:CCNL2	56	0
1	1323143	1323145	1:1323143_CCT/C_Deletion:CCNL2	56	0
1	1323171	1323171	1:1323171_C/T_Synonymous:CCNL2	56	0.017857
1	1323967	1323967	1:1323967_A/C_Intron:CCNL2	56	0.071429
1	1323976	1323976	1:1323976_T/C_Intron:CCNL2	54	0
1	1324008	1324008	1:1324008_G/A_Normal_Splice_Site:CCNL2	56	0
1	1325826	1325826	1:1325826_A/G_Intron:CCNL2	56	0
1	1328971	1328971	1:1328971_C/T_Intron:CCNL2	56	0.035714
1	1328972	1328972	1:1328972_G/A_Intron:CCNL2	54	0
1	1330689	1330689	1:1330689_C/T_Intron:CCNL2	56	0.017857
1	1330726	1330726	1:1330726_A/G_Intron:CCNL2	56	1
1	1333506	1333506	1:1333506_G/A_Intron:CCNL2	56	0
1	1333598	1333598	1:1333598_C/A_Intron:CCNL2	56	0.89286
1	1333888	1333888	1:1333888_T/C_Intron:CCNL2	56	0
1	1333944	1333944	1:1333944_T/C_Intron:CCNL2	56	0
1	1334052	1334057	1:1334052_CTAGAG/C_Deletion:CCNL2	56	0.071429
1	1334613	1334613	1:1334613_G/C_Nonsynonymous:CCNL2	56	0.017857
1	1335599	1335599	1:1335599_A/G_Nonsynonymous:RP4-758J18.2	56	0
1	1335790	1335790	1:1335790_A/G_Utr3:RP4-758J18.2	56	1
1	1335887	1335887	1:1335887_C/T_Utr3:RP4-758J18.2	56	0
1	1335922	1335922	1:1335922_C/T_Utr3:RP4-758J18.2	56	0
1	1335923	1335923	1:1335923_C/A_Utr3:RP4-758J18.2	56	0
1	1336136	1336138	1:1336136_GGA/G_Deletion:RP4-758J18.2	56	0.89286
1	1337334	1337334	1:1337334_G/T_Utr3:MRPL20|RP4-758J18.2	54	0.90741
1	1337379	1337379	1:1337379_A/G_Utr3:MRPL20|RP4-758J18.2	56	0
1	1337667	1337667	1:1337667_C/T_Intron:MRPL20	56	0
1	1341124	1341124	1:1341124_A/T_Nonsynonymous:MRPL20	56	0
1	1341185	1341185	1:1341185_A/G_Nonsynonymous:MRPL20	56	0
1	1342232	1342232	1:1342232_C/T_Intron:MRPL20	56	0
1	1342612	1342612	1:1342612_G/C_Utr5:MRPL20	56	0.89286
1	1354515	1354515	1:1354515_C/G_Nonsynonymous:ANKRD65	56	0.10714
1	1354519	1354519	1:1354519_C/G_Synonymous:ANKRD65	56	0
1	1354551	1354551	1:1354551_C/A_Nonsynonymous:ANKRD65	56	0.017857
1	1354594	1354594	1:1354594_A/G_Synonymous:ANKRD65	56	0.10714
1	1354714	1354714	1:1354714_C/T_Stop_Gain:ANKRD65	56	0.017857
1	1356201	1356201	1:1356201_C/T_Nonsynonymous:ANKRD65	56	0
1	1361544	1361544	1:1361544_G/A_Nonsynonymous:TMEM88B	56	0.035714
1	1361555	1361555	1:1361555_T/C_Synonymous:TMEM88B	56	0.125
1	1361584	1361584	1:1361584_G/A_Nonsynonymous:TMEM88B	56	0
1	1361598	1361598	1:1361598_C/T_Nonsynonymous:TMEM88B	56	0.017857
1	1361633	1361633	1:1361633_G/A_Synonymous:TMEM88B	56	0.875
1	1361652	1361652	1:1361652_G/A_Nonsynonymous:TMEM88B	56	0
1	1363123	1363123	1:1363123_C/A_Nonsynonymous:TMEM88B	56	0.10714
1	1370979	1370979	1:1370979_G/A_Utr5:VWA1	56	0
1	1372497	1372497	1:1372497_C/T_Synonymous:VWA1	56	0.017857
1	1372668	1372668	1:1372668_C/T_Synonymous:VWA1	56	0.035714
1	1372669	1372669	1:1372669_G/A_Nonsynonymous:VWA1	56	0.017857
1	1372958	1372958	1:1372958_A/T_Intron:VWA1	52	0
1	1374436	1374436	1:1374436_C/A_Intron:VWA1	56	0
1	1374513	1374513	1:1374513_C/T_Synonymous:VWA1	56	0
1	1374826	1374826	1:1374826_G/A_Nonsynonymous:VWA1	56	0.017857
1	1374834	1374834	1:1374834_A/G_Synonymous:VWA1	56	1
1	1387447	1387447	1:1387447_C/T_Nonsynonymous:ATAD3C	56	0
1	1387640	1387640	1:1387640_C/T_Intron:ATAD3C	56	0
1	1387667	1387667	1:1387667_C/G_Intron:ATAD3C	56	1
1	1387726	1387726	1:1387726_A/G_Intron:ATAD3C	56	0.42857
1	1390997	1390997	1:1390997_T/G_Intron:ATAD3C	56	1
1	1396238	1396238	1:1396238_G/T_Synonymous:ATAD3C	56	0.42857
1	1396338	1396338	1:1396338_G/A_Intron:ATAD3C	56	0.42857
1	1398040	1398040	1:1398040_A/G_Synonymous:ATAD3C	56	0.017857
1	1407165	1407165	1:1407165_C/T_Utr5:ATAD3B	56	0.053571
1	1412768	1412768	1:1412768_A/G_Intron:ATAD3B	56	0
1	1416130	1416130	1:1416130_C/T_Intron:ATAD3B	52	0.019231
1	1416181	1416181	1:1416181_C/A_Intron:ATAD3B	52	0
1	1418116	1418116	1:1418116_C/G_Intron:ATAD3B	56	0.089286
1	1418439	1418439	1:1418439_C/T_Nonsynonymous:ATAD3B	56	0.017857
1	1418470	1418470	1:1418470_C/T_Nonsynonymous:ATAD3B	56	0.017857
1	1421700	1421700	1:1421700_G/A_Intron:ATAD3B	56	0
1	1421776	1421776	1:1421776_C/G_Intron:ATAD3B	56	0.39286
1	1423178	1423178	1:1423178_C/T_Intron:ATAD3B	56	0
1	1423267	1423267	1:1423267_A/G_Synonymous:ATAD3B	56	0.60714
1	1423345	1423345	1:1423345_G/A_Intron:ATAD3B	56	0
1	1423347	1423347	1:1423347_G/A_Intron:ATAD3B	56	0
1	1424695	1424695	1:1424695_G/A_Intron:ATAD3B	56	0.053571
1	1425502	1425502	1:1425502_A/G_Intron:ATAD3B	56	0.39286
1	1425512	1425512	1:1425512_T/C_Intron:ATAD3B	56	0
1	1425700	1425700	1:1425700_T/C_Synonymous:ATAD3B	56	0.60714
1	1425816	1425816	1:1425816_G/A_Intron:ATAD3B	56	0.16071
1	1430968	1430968	1:1430968_A/T_Nonsynonymous:ATAD3B	56	0.053571
1	1430985	1430985	1:1430985_C/T_Nonsynonymous:ATAD3B	56	0.16071
1	1447521	1447521	1:1447521_G/C_Upstream:ATAD3A	56	0
1	1452419	1452419	1:1452419_T/C_Intron:ATAD3A	56	0.017857
1	1458954	1458954	1:1458954_C/T_Normal_Splice_Site:ATAD3A	56	0.28571
1	1458970	1458970	1:1458970_G/A_Intron:ATAD3A	56	0
1	1459217	1459217	1:1459217_A/T_Essential_Splice_Site:ATAD3A	56	0
1	1462990	1462990	1:1462990_C/T_Intron:ATAD3A	56	0.053571
1	1463270	1463270	1:1463270_T/C_Intron:ATAD3A	56	0
1	1469426	1469426	1:1469426_C/T_Nonsynonymous:ATAD3A	56	0
1	1469427	1469427	1:1469427_G/A_Nonsynonymous:ATAD3A	56	0
1	1469825	1469825	1:1469825_C/T_Utr3:ATAD3A	56	0.035714
1	1469874	1469874	1:1469874_C/G_Utr3:ATAD3A	54	0
1	1470892	1470892	1:1470892_G/A_Normal_Splice_Site:TMEM240	56	0.21429
1	1470999	1470999	1:1470999_C/T_Nonsynonymous:TMEM240	56	0.017857
1	1475207	1475207	1:1475207_G/C_Intron:TMEM240	56	0.017857
1	1475602	1475602	1:1475602_G/C_Intron:TMEM240	56	0.071429
1	1475629	1475629	1:1475629_G/T_Intron:TMEM240	56	0.017857
1	1475632	1475632	1:1475632_G/A_Intron:TMEM240	56	0
1	1475798	1475798	1:1475798_A/T_Essential_Splice_Site:TMEM240	56	0
1	1475845	1475845	1:1475845_C/T_Upstream:TMEM240	56	0
1	1477244	1477244	1:1477244_T/C_Utr3:SSU72	56	0.875
1	1477323	1477325	1:1477323_GCA/G_Deletion:SSU72	56	0.21429
1	1477589	1477589	1:1477589_C/T_Intron:SSU72	56	0.017857
1	1477620	1477620	1:1477620_A/T_Intron:SSU72	56	0
1	1480226	1480226	1:1480226_C/T_Intron:SSU72	56	0.125
1	1499929	1499929	1:1499929_A/G_Nonsynonymous:SSU72	56	0.017857
1	1509825	1509825	1:1509825_A/G_Intron:SSU72	56	0.875
1	1510002	1510002	1:1510002_C/A_Utr5:SSU72	56	0
1	1510035	1510037	1:1510035_GGC/G_Deletion:SSU72	56	0.875
1	1510339	1510339	1:1510339_C/G_Upstream:AL645728.1	56	0
1	1510724	1510724	1:1510724_C/T_Utr3:AL645728.1	56	0.125
1	1534710	1534710	1:1534710_G/C_Utr3:C1orf233	56	0.23214
1	1534886	1534886	1:1534886_G/A_Synonymous:C1orf233	56	0.017857
1	1535109	1535109	1:1535109_G/A_Nonsynonymous:C1orf233	52	0
1	1550823	1550823	1:1550823_G/T_Utr5:MIB2	56	0
1	1550848	1550848	1:1550848_G/A_Synonymous:MIB2	56	0.017857
1	1550922	1550922	1:1550922_G/A_Nonsynonymous:MIB2	56	0
1	1551927	1551927	1:1551927_T/C_Nonsynonymous:MIB2	56	0.14286
1	1552034	1552034	1:1552034_G/C_Intron:MIB2	56	0.017857
1	1552097	1552097	1:1552097_G/A_Intron:MIB2	56	0.26786
1	1559227	1559227	1:1559227_T/C_Synonymous:MIB2	56	0
1	1559285	1559285	1:1559285_G/A_Nonsynonymous:MIB2	56	0.017857
1	1559418	1559418	1:1559418_G/A_Intron:MIB2	56	0
1	1560100	1560100	1:1560100_G/A_Intron:MIB2	56	0.071429
1	1560103	1560103	1:1560103_C/T_Intron:MIB2	56	0.25
1	1560135	1560135	1:1560135_G/A_Intron:MIB2	56	0.017857
1	1560444	1560444	1:1560444_C/T_Synonymous:MIB2	56	0.017857
1	1560520	1560520	1:1560520_G/A_Nonsynonymous:MIB2	56	0
1	1560885	1560885	1:1560885_C/T_Intron:MIB2	56	0.017857
1	1561051	1561051	1:1561051_C/T_Intron:MIB2	56	0.017857
1	1561914	1561914	1:1561914_C/T_Intron:MIB2	56	0.017857
1	1561970	1561970	1:1561970_C/G_Intron:MIB2	56	0
1	1562072	1562072	1:1562072_G/A_Nonsynonymous:MIB2	56	0
1	1562080	1562080	1:1562080_C/T_Synonymous:MIB2	56	0
1	1562213	1562213	1:1562213_G/A_Normal_Splice_Site:MIB2	56	0
1	1562437	1562437	1:1562437_C/G_Intron:MIB2	56	0.21429
1	1562536	1562536	1:1562536_G/A_Synonymous:MIB2	56	0.089286
1	1562712	1562712	1:1562712_G/T_Nonsynonymous:MIB2	56	0.017857
1	1562769	1562769	1:1562769_G/A_Nonsynonymous:MIB2	56	0
1	1563260	1563260	1:1563260_C/T_Intron:MIB2	56	0.017857
1	1563400	1563400	1:1563400_A/G_Nonsynonymous:MIB2	56	0
1	1563436	1563436	1:1563436_C/T_Nonsynonymous:MIB2	56	0
1	1563545	1563545	1:1563545_C/G_Synonymous:MIB2	56	0
1	1563702	1563702	1:1563702_A/G_Nonsynonymous:MIB2	56	0.017857
1	1563787	1563787	1:1563787_C/T_Normal_Splice_Site:MIB2	56	0
1	1563789	1563789	1:1563789_C/A_Intron:MIB2	56	0.071429
1	1564712	1564712	1:1564712_G/T_Intron:MIB2	56	0.30357
1	1564818	1564818	1:1564818_C/T_Nonsynonymous:MIB2	56	0.017857
1	1564880	1564880	1:1564880_C/T_Synonymous:MIB2	56	0
1	1564952	1564953	1:1564952_TG/T_Deletion:MIB2	56	0.071429
1	1564977	1564977	1:1564977_C/T_Intron:MIB2	56	0
1	1565004	1565004	1:1565004_C/T_Intron:MIB2	56	0.017857
1	1565116	1565116	1:1565116_C/T_Intron:MIB2	56	0.017857
1	1565823	1565823	1:1565823_C/T_Synonymous:MIB2	56	0
1	1566068	1566068	1:1566068_A/G_Intergenic	52	0.53846
1	1566075	1566075	1:1566075_G/C_Intergenic	56	0.017857
1	1567809	1567809	1:1567809_G/A_Intron:MMP23B	48	0
1	1597020	1597020	1:1597020_C/G_Utr3:SLC35E2B	56	0.089286
1	1597199	1597199	1:1597199_A/G_Utr3:SLC35E2B	56	0
1	1597444	1597444	1:1597444_A/G_Nonsynonymous:SLC35E2B	56	0.017857
1	1601104	1601104	1:1601104_G/A_Nonsynonymous:SLC35E2B	56	0.017857
1	1601525	1601525	1:1601525_A/G_Intron:SLC35E2B	56	0
1	1602754	1602754	1:1602754_T/C_Intron:SLC35E2B	56	0
1	1602781	1602781	1:1602781_T/C_Intron:SLC35E2B	56	0.071429
1	1602787	1602787	1:1602787_G/T_Intron:SLC35E2B	56	1
1	1602789	1602789	1:1602789_C/T_Intron:SLC35E2B	56	0.017857
1	1602853	1602853	1:1602853_G/A_Intron:SLC35E2B	56	0.035714
1	1635549	1635549	1:1635549_G/T_Nonsynonymous:CDK11A	56	0.035714
1	1650924	1650924	1:1650924_T/C_Intron:CDK11A	56	0
1	1650955	1650955	1:1650955_A/T_Intron:CDK11A	56	0
1	1652931	1652931	1:1652931_C/T_Intron:CDK11A	56	0
1	1663831	1663831	1:1663831_C/T_Utr3:SLC35E2	56	0.42857
1	1663851	1663851	1:1663851_G/C_Utr3:SLC35E2	56	0.30357
1	1663858	1663858	1:1663858_A/C_Utr3:SLC35E2	56	0
1	1663861	1663861	1:1663861_G/A_Utr3:SLC35E2	56	0.30357
1	1663925	1663925	1:1663925_G/C_Nonsynonymous:SLC35E2	56	0
1	1664019	1664019	1:1664019_T/C_Intron:SLC35E2	56	0.82143
1	1684322	1684322	1:1684322_G/C_Utr3:NADK	56	0
1	1684472	1684472	1:1684472_C/T_Synonymous:NADK	56	0.30357
1	1685154	1685156	1:1685154_CCT/C_Deletion:NADK	56	0
1	1685213	1685213	1:1685213_C/G_Intron:NADK	56	0.82143
1	1685914	1685914	1:1685914_G/T_Intron:NADK	56	0
1	1686076	1686076	1:1686076_C/A_Synonymous:NADK	56	0
1	1686081	1686081	1:1686081_G/A_Nonsynonymous:NADK	56	0
1	1686790	1686790	1:1686790_G/A_Intron:NADK	56	0.017857
1	1686901	1686901	1:1686901_C/T_Synonymous:NADK	56	0
1	1686943	1686943	1:1686943_T/C_Intron:NADK	56	0.48214
1	1686962	1686962	1:1686962_C/T_Intron:NADK	56	0.5
1	1687625	1687625	1:1687625_T/C_Intron:NADK	56	0.44643
1	1687828	1687828	1:1687828_C/T_Intron:NADK	56	0.035714
1	1688192	1688192	1:1688192_A/G_Exon:NADK	56	0.73214
1	1688746	1688746	1:1688746_G/A_Synonymous:NADK	56	0.017857
1	1689762	1689762	1:1689762_T/C_Intron:NADK	56	0.51786
1	1689771	1689771	1:1689771_G/A_Intron:NADK	56	0.017857
1	1689870	1689870	1:1689870_G/A_Nonsynonymous:NADK	56	0
1	1690126	1690126	1:1690126_A/AAC_Insertion:NADK	56	0.89286
1	1690520	1690520	1:1690520_C/T_Intron:NADK	56	0
1	1690793	1690793	1:1690793_G/A_Intron:NADK	50	0.34
1	1691286	1691286	1:1691286_A/C_Nonsynonymous:NADK	56	0.017857
1	1691429	1691429	1:1691429_C/T_Intron:NADK	56	0.017857
1	1696659	1696659	1:1696659_A/G_Normal_Splice_Site:NADK	56	0.83929
1	1720728	1720728	1:1720728_C/A_Intron:GNB1	56	0
1	1735833	1735833	1:1735833_G/A_Intron:GNB1	56	0
1	1737900	1737900	1:1737900_C/T_Intron:GNB1	56	0.089286
1	1747318	1747318	1:1747318_T/C_Intron:GNB1	56	0.053571
1	1749187	1749187	1:1749187_C/A_Intron:GNB1	56	0.017857
1	1749287	1749287	1:1749287_T/C_Nonsynonymous:GNB1	56	0
1	1846582	1846582	1:1846582_A/G_Utr5:CALML6	56	0.76786
1	1846618	1846618	1:1846618_C/G_Utr5:CALML6	56	0
1	1846765	1846765	1:1846765_G/A_Intron:CALML6	56	0.375
1	1847856	1847856	1:1847856_G/T_Intron:CALML6	56	0.53571
1	1847886	1847886	1:1847886_C/T_Nonsynonymous:CALML6	56	0.053571
1	1847979	1847979	1:1847979_T/C_Nonsynonymous:CALML6	56	0.16071
1	1848109	1848109	1:1848109_G/C_Intron:CALML6	56	0.53571
1	1848160	1848160	1:1848160_A/G_Intron:CALML6	56	0.16071
1	1848348	1848348	1:1848348_T/C_Intron:CALML6	50	0.02
1	1848489	1848489	1:1848489_G/A_Nonsynonymous:CALML6	56	0.017857
1	1849529	1849529	1:1849529_A/G_Nonsynonymous:TMEM52	56	0.35714
1	1849530	1849530	1:1849530_T/C_Nonsynonymous:TMEM52	56	0.16071
1	1849744	1849744	1:1849744_G/A_Synonymous:TMEM52	56	0.16071
1	1849746	1849746	1:1849746_C/T_Nonsynonymous:TMEM52	56	0
1	1849906	1849906	1:1849906_C/T_Intron:TMEM52	56	0
1	1850079	1850079	1:1850079_T/A_Intron:TMEM52	56	0
1	1850384	1850384	1:1850384_G/C_Intron:TMEM52	56	0
1	1850428	1850428	1:1850428_A/G_Intron:TMEM52	56	0.53571
1	1850433	1850433	1:1850433_T/C_Intron:TMEM52	56	0
1	1850475	1850475	1:1850475_C/T_Intron:TMEM52	56	0
1	1853781	1853782	1:1853781_TC/T_Intergenic	56	0.017857
1	1853863	1853863	1:1853863_T/C_Intergenic	56	0.16071
1	1853921	1853921	1:1853921_T/C_Intergenic	56	0.16071
1	1854109	1854109	1:1854109_A/G_Intergenic	56	0.53571
1	1854192	1854192	1:1854192_C/T_Intergenic	56	0
1	1854546	1854546	1:1854546_C/T_Intergenic	56	0.16071
1	1855165	1855165	1:1855165_C/T_Intergenic	56	0.017857
1	1855272	1855272	1:1855272_C/G_Intergenic	56	0
1	1855319	1855319	1:1855319_C/T_Intergenic	56	0.16071
1	1855395	1855395	1:1855395_G/A_Intergenic	56	0
1	1855450	1855450	1:1855450_A/G_Intergenic	56	0.76786
1	1856023	1856023	1:1856023_C/T_Intergenic	56	0
1	1856044	1856044	1:1856044_T/A_Intergenic	56	0
1	1857248	1857248	1:1857248_C/T_Intergenic	56	0
1	1857350	1857350	1:1857350_T/C_Intergenic	56	0.017857
1	1857590	1857590	1:1857590_C/T_Intergenic	56	0.017857
1	1857895	1857895	1:1857895_C/T_Intergenic	56	0.017857
1	1857985	1857985	1:1857985_C/T_Intergenic	56	0
1	1858071	1858071	1:1858071_G/T_Intergenic	56	0.16071
1	1858161	1858161	1:1858161_C/T_Intergenic	56	0.16071
1	1858165	1858165	1:1858165_G/A_Intergenic	56	0
1	1858309	1858309	1:1858309_T/C_Intergenic	56	0.53571
1	1858425	1858425	1:1858425_C/T_Intergenic	56	0
1	1858463	1858463	1:1858463_C/T_Intergenic	56	0.035714
1	1859131	1859131	1:1859131_C/T_Intergenic	56	0.23214
1	1859176	1859176	1:1859176_T/C_Intergenic	56	0.16071
1	1859296	1859296	1:1859296_T/C_Intergenic	56	0.375
1	1886859	1886859	1:1886859_C/T_Utr3:C1orf222	56	0.28571
1	1886863	1886863	1:1886863_T/C_Utr3:C1orf222	56	0.10714
1	1886888	1886888	1:1886888_C/T_Utr3:C1orf222	56	0.071429
1	1886890	1886890	1:1886890_A/G_Utr3:C1orf222	56	0.017857
1	1887019	1887019	1:1887019_A/G_Stop_Loss:C1orf222	56	0.83929
1	1887137	1887137	1:1887137_C/A_Nonsynonymous:C1orf222	56	0
1	1887245	1887245	1:1887245_G/A_Synonymous:C1orf222	56	0.28571
1	1888192	1888192	1:1888192_C/G_Nonsynonymous:C1orf222	56	0
1	1888193	1888193	1:1888193_C/A_Nonsynonymous:C1orf222	56	0.28571
1	1888283	1888283	1:1888283_G/A_Intron:C1orf222	56	0.071429
1	1888291	1888291	1:1888291_T/G_Intron:C1orf222	56	0
1	1888330	1888330	1:1888330_C/T_Intron:C1orf222	56	0.28571
1	1888331	1888331	1:1888331_G/A_Intron:C1orf222	56	0
1	1888343	1888343	1:1888343_G/C_Intron:C1orf222	54	0
1	1891263	1891263	1:1891263_A/T_Intron:C1orf222	56	0.28571
1	1891341	1891341	1:1891341_C/T_Intron:C1orf222	56	0
1	1891531	1891531	1:1891531_C/T_Intron:C1orf222	56	0
1	1891541	1891541	1:1891541_C/T_Intron:C1orf222	56	0
1	1891600	1891600	1:1891600_C/T_Intron:C1orf222	50	0
1	1895177	1895177	1:1895177_C/T_Intron:C1orf222	56	0.16071
1	1896333	1896333	1:1896333_G/A_Synonymous:C1orf222	56	0.053571
1	1896365	1896365	1:1896365_G/A_Nonsynonymous:C1orf222	56	0
1	1896440	1896440	1:1896440_G/A_Synonymous:C1orf222	56	0.26786
1	1896553	1896553	1:1896553_C/T_Intron:C1orf222	56	0.16071
1	1897737	1897737	1:1897737_C/T_Intron:C1orf222	56	0.017857
1	1897753	1897753	1:1897753_C/G_Intron:C1orf222	56	0.26786
1	1900024	1900025	1:1900024_TG/T_Deletion:C1orf222	56	0.32143
1	1900038	1900038	1:1900038_G/A_Intron:C1orf222	56	0
1	1900060	1900060	1:1900060_G/A_Intron:C1orf222	56	0
1	1900106	1900106	1:1900106_T/TCTC_CodonGain:C1orf222	56	0.32143
1	1902072	1902072	1:1902072_G/A_Intron:C1orf222	56	0.017857
1	1902311	1902311	1:1902311_C/T_Intron:C1orf222	56	0.10714
1	1902340	1902340	1:1902340_G/T_Intron:C1orf222	56	0.10714
1	1902356	1902356	1:1902356_G/C_Intron:C1orf222	56	0.10714
1	1902366	1902366	1:1902366_G/A_Intron:C1orf222	54	0.092593
1	1903357	1903357	1:1903357_G/C_Intron:C1orf222	56	0.089286
1	1903366	1903366	1:1903366_C/T_Intron:C1orf222	56	0.10714
1	1903367	1903367	1:1903367_G/A_Intron:C1orf222	56	0
1	1903373	1903373	1:1903373_C/T_Intron:C1orf222	56	0.10714
1	1903456	1903456	1:1903456_G/A_Nonsynonymous:C1orf222	56	0
1	1903466	1903466	1:1903466_G/A_Nonsynonymous:C1orf222	56	0
1	1903470	1903470	1:1903470_C/T_Synonymous:C1orf222	56	0
1	1905406	1905406	1:1905406_C/T_Intron:C1orf222	54	0.092593
1	1905413	1905413	1:1905413_G/A_Intron:C1orf222	56	0
1	1905485	1905485	1:1905485_C/T_Nonsynonymous:C1orf222	56	0.017857
1	1905565	1905565	1:1905565_C/T_Synonymous:C1orf222	56	0.10714
1	1905597	1905597	1:1905597_C/T_Nonsynonymous:C1orf222	56	0
1	1916782	1916782	1:1916782_C/A_Intron:C1orf222	56	0.053571
1	1916806	1916806	1:1916806_C/T_Intron:C1orf222	56	0.053571
1	1916890	1916890	1:1916890_C/T_Synonymous:C1orf222	56	0.53571
1	1916953	1916953	1:1916953_G/A_Intron:C1orf222	56	0
1	1916957	1916957	1:1916957_G/A_Intron:C1orf222	56	0
1	1916959	1916959	1:1916959_G/A_Intron:C1orf222	56	0.10714
1	1916982	1916982	1:1916982_G/A_Intron:C1orf222	56	0
1	1918296	1918296	1:1918296_C/T_Intron:C1orf222	56	0.053571
1	1918488	1918488	1:1918488_A/G_Intron:C1orf222	56	0.625
1	1918535	1918535	1:1918535_A/T_Intron:C1orf222	56	0.375
1	1918584	1918584	1:1918584_C/T_Intron:C1orf222	56	0.48214
1	1918595	1918595	1:1918595_G/A_Intron:C1orf222	56	0.375
1	1922303	1922303	1:1922303_C/T_Intron:C1orf222	56	0.64286
1	1956338	1956338	1:1956338_A/G_Intron:GABRD	56	0
1	1956362	1956362	1:1956362_G/A_Intron:GABRD	56	0.75
1	1956734	1956734	1:1956734_C/T_Intron:GABRD	56	0.017857
1	1956865	1956865	1:1956865_A/G_Intron:GABRD	56	0
1	1957037	1957037	1:1957037_T/C_Synonymous:GABRD	56	0.33929
1	1957219	1957220	1:1957219_CG/C_Deletion:GABRD	56	0.071429
1	1958989	1958989	1:1958989_G/A_Intron:GABRD	56	0
1	1959121	1959121	1:1959121_T/C_Intron:GABRD	56	0.089286
1	1959595	1959595	1:1959595_C/T_Synonymous:GABRD	56	0.017857
1	1959730	1959730	1:1959730_C/T_Synonymous:GABRD	56	0
1	1960674	1960674	1:1960674_C/T_Synonymous:GABRD	56	0.39286
1	1960789	1960789	1:1960789_G/T_Intron:GABRD	56	0
1	1960926	1960926	1:1960926_T/C_Intron:GABRD	56	0.80357
1	1961337	1961337	1:1961337_C/G_Intron:GABRD	56	0
1	1961408	1961408	1:1961408_C/T_Intron:GABRD	56	0.35714
1	1961466	1961466	1:1961466_C/T_Synonymous:GABRD	56	0.125
1	1961564	1961564	1:1961564_C/T_Nonsynonymous:GABRD	56	0.017857
1	1961581	1961581	1:1961581_G/A_Nonsynonymous:GABRD	56	0
1	1982013	1982013	1:1982013_C/T_Intergenic	34	0.058824
1	1982105	1982105	1:1982105_C/T_Intergenic	50	0
1	1986822	1986822	1:1986822_T/A_Intergenic	56	0.10714
1	1986867	1986867	1:1986867_C/T_Intergenic	56	0
1	1987868	1987868	1:1987868_G/T_Intergenic	56	0.017857
1	1987889	1987889	1:1987889_C/T_Intergenic	56	0.017857
1	1987993	1987993	1:1987993_T/C_Intergenic	56	0.96429
1	1988044	1988044	1:1988044_G/C_Intergenic	56	0.17857
1	1991014	1991014	1:1991014_A/G_Intergenic	56	0.42857
1	1991098	1991098	1:1991098_C/T_Intergenic	56	0
1	1991123	1991123	1:1991123_G/A_Intergenic	56	0.125
1	1991137	1991137	1:1991137_G/A_Intergenic	56	0.26786
1	1991162	1991162	1:1991162_G/A_Intergenic	56	0.57143
1	1991173	1991173	1:1991173_A/G_Intergenic	56	0.80357
1	2005486	2005486	1:2005486_C/T_Intron:PRKCZ	56	0.017857
1	2005561	2005561	1:2005561_G/A_Intron:PRKCZ	56	0.017857
1	2005740	2005740	1:2005740_T/C_Intron:PRKCZ	56	1
1	2005769	2005769	1:2005769_C/T_Intron:PRKCZ	56	0
1	2005805	2005805	1:2005805_C/G_Intron:PRKCZ	56	0.089286
1	2066685	2066685	1:2066685_C/T_Intron:PRKCZ	56	0
1	2066785	2066785	1:2066785_G/C_Normal_Splice_Site:PRKCZ	56	0.017857
1	2066792	2066792	1:2066792_T/C_Normal_Splice_Site:PRKCZ	56	0
1	2075560	2075560	1:2075560_T/G_Intron:PRKCZ	56	0.14286
1	2075570	2075570	1:2075570_T/C_Intron:PRKCZ	56	0.23214
1	2075814	2075814	1:2075814_C/T_Intron:PRKCZ	56	0.089286
1	2077409	2077409	1:2077409_A/G_Intron:PRKCZ	56	0.14286
1	2077570	2077570	1:2077570_C/T_Intron:PRKCZ	56	0
1	2080395	2080395	1:2080395_C/T_Intron:PRKCZ	56	0
1	2082135	2082135	1:2082135_A/G_Intron:PRKCZ	56	0
1	2082458	2082458	1:2082458_C/T_Intron:PRKCZ	56	0.14286
1	2082489	2082489	1:2082489_G/A_Intron:PRKCZ	56	0.23214
1	2082505	2082505	1:2082505_C/T_Intron:PRKCZ	54	0.092593
1	2087557	2087557	1:2087557_T/C_Intron:PRKCZ	56	0.089286
1	2100436	2100436	1:2100436_G/A_Intron:PRKCZ	56	0.017857
1	2100879	2100879	1:2100879_C/T_Intron:PRKCZ	56	0.017857
1	2101059	2101059	1:2101059_C/G_Intron:PRKCZ	56	0.089286
1	2103444	2103444	1:2103444_C/T_Intron:PRKCZ	56	0
1	2103506	2103506	1:2103506_C/G_Synonymous:PRKCZ	56	0.053571
1	2103751	2103751	1:2103751_C/T_Synonymous:PRKCZ	56	0
1	2103802	2103802	1:2103802_C/T_Synonymous:PRKCZ	56	0.017857
1	2103836	2103836	1:2103836_C/T_Intron:PRKCZ	56	0
1	2105460	2105460	1:2105460_G/T_Normal_Splice_Site:PRKCZ	56	0
1	2105474	2105474	1:2105474_G/A_Intron:PRKCZ	56	0.017857
1	2106314	2106314	1:2106314_C/T_Intron:PRKCZ	56	0.035714
1	2106341	2106341	1:2106341_C/T_Intron:PRKCZ	56	0
1	2106557	2106557	1:2106557_G/C_Intron:PRKCZ	56	0
1	2106596	2106596	1:2106596_A/G_Intron:PRKCZ	56	0.053571
1	2113268	2113268	1:2113268_C/T_Exon:RP11-181G12.2	56	0.125
1	2113565	2113565	1:2113565_T/G_Exon:RP11-181G12.2	56	0.14286
1	2113590	2113590	1:2113590_T/G_Exon:RP11-181G12.2	56	0
1	2113839	2113844	1:2113839_GGGGGT/G_Deletion:PRKCZ|RP11-181G12.2	56	0
1	2113924	2113924	1:2113924_A/C_Exon:RP11-181G12.2	56	0
1	2114010	2114010	1:2114010_G/A_Exon:RP11-181G12.2	56	0
1	2114012	2114012	1:2114012_G/A_Exon:RP11-181G12.2	56	0
1	2114128	2114128	1:2114128_C/T_Exon:RP11-181G12.2	56	0.017857
1	2115908	2115908	1:2115908_T/C_Intron:PRKCZ	56	0.017857
1	2115989	2115989	1:2115989_C/T_Utr3:C1orf86	56	0.017857
1	2117014	2117014	1:2117014_C/A_Intron:C1orf86	56	0
1	2117411	2117411	1:2117411_C/T_Intron:C1orf86	56	0.017857
1	2117429	2117429	1:2117429_C/G_Intron:C1orf86	56	0
1	2117558	2117558	1:2117558_C/T_Synonymous:C1orf86	56	0.089286
1	2118539	2118539	1:2118539_T/C_Utr5:C1orf86	56	0.98214
1	2121872	2121872	1:2121872_T/C_Intron:C1orf86	56	0
1	2125172	2125172	1:2125172_G/A_Nonsynonymous:C1orf86	56	0.089286
1	2125540	2125540	1:2125540_C/G_Nonsynonymous:C1orf86	56	0.017857
1	2129640	2129640	1:2129640_T/C_Intron:C1orf86	56	0.035714
1	2129696	2129696	1:2129696_C/A_Intron:C1orf86	56	0
1	2132628	2132628	1:2132628_C/T_Exon:C1orf86	56	0
1	2160529	2160529	1:2160529_G/A_Synonymous:SKI	56	0
1	2234632	2234632	1:2234632_G/A_Intron:SKI	56	0.14286
1	2234903	2234903	1:2234903_C/T_Intron:SKI	56	0.30357
1	2235264	2235264	1:2235264_C/T_Intron:SKI	56	0
1	2235478	2235478	1:2235478_G/T_Nonsynonymous:SKI	56	0
1	2235507	2235507	1:2235507_G/A_Synonymous:SKI	56	0
1	2235624	2235624	1:2235624_C/T_Intron:SKI	56	0
1	2235656	2235656	1:2235656_G/A_Intron:SKI	56	0.10714
1	2235662	2235662	1:2235662_G/A_Intron:SKI	56	0.28571
1	2235672	2235672	1:2235672_C/T_Intron:SKI	56	0.28571
1	2235991	2235991	1:2235991_C/T_Synonymous:SKI	56	0.017857
1	2237941	2237941	1:2237941_C/T_Intron:SKI	56	0
1	2238192	2238192	1:2238192_G/A_Synonymous:SKI	56	0
1	2238237	2238237	1:2238237_A/T_Utr3:SKI	56	0
1	2238339	2238339	1:2238339_G/GTT_Insertion:SKI	56	0.035714
1	2238381	2238381	1:2238381_A/G_Utr3:SKI	56	0
1	2238432	2238432	1:2238432_G/A_Utr3:SKI	54	0.018519
1	2252685	2252685	1:2252685_C/T_Downstream:MORN1	56	0
1	2252728	2252728	1:2252728_A/G_Utr3:MORN1	56	0
1	2252759	2252759	1:2252759_A/G_Utr3:MORN1	56	0.32143
1	2252827	2252827	1:2252827_G/A_Nonsynonymous:MORN1	56	0
1	2255482	2255482	1:2255482_C/T_Intron:MORN1	56	0
1	2255489	2255493	1:2255489_CCAGA/C_Deletion:MORN1	56	0.089286
1	2255524	2255524	1:2255524_C/T_Intron:MORN1	56	0
1	2255536	2255536	1:2255536_C/G_Nonsynonymous:MORN1	56	0
1	2255633	2255633	1:2255633_G/A_Intron:MORN1	56	0.17857
1	2255709	2255709	1:2255709_G/A_Intron:MORN1	52	0
1	2264057	2264057	1:2264057_G/A_Intron:MORN1	56	0
1	2264242	2264242	1:2264242_C/T_Intron:MORN1	56	0.017857
1	2267928	2267928	1:2267928_C/T_Synonymous:MORN1	56	0
1	2268040	2268040	1:2268040_T/A_Intron:MORN1	56	0.053571
1	2268280	2268280	1:2268280_T/C_Nonsynonymous:MORN1	56	0.017857
1	2268318	2268318	1:2268318_A/G_Intron:MORN1	56	0
1	2268407	2268407	1:2268407_G/A_Intron:MORN1	56	0.017857
1	2286715	2286715	1:2286715_C/T_Utr3:MORN1	56	0
1	2286920	2286920	1:2286920_C/T_Intron:MORN1	56	0.125
1	2286947	2286947	1:2286947_A/G_Intron:MORN1	56	0.91071
1	2288846	2288846	1:2288846_C/T_Intron:MORN1	56	0.017857
1	2288852	2288852	1:2288852_G/A_Intron:MORN1	56	0.19643
1	2289030	2289030	1:2289030_C/T_Nonsynonymous:MORN1	56	0.017857
1	2305942	2305942	1:2305942_C/T_Nonsynonymous:MORN1	56	0
1	2310470	2310470	1:2310470_A/T_Intron:MORN1	56	0.125
1	2316401	2316401	1:2316401_G/A_Intron:MORN1	56	0
1	2316463	2316463	1:2316463_C/T_Nonsynonymous:MORN1	56	0
1	2316473	2316473	1:2316473_G/A_Nonsynonymous:MORN1	56	0
1	2316583	2316583	1:2316583_C/T_Intron:MORN1	56	0.125
1	2317211	2317211	1:2317211_A/T_Intron:MORN1	56	0
1	2319819	2319819	1:2319819_T/C_Intron:MORN1	56	0
1	2319905	2319905	1:2319905_C/T_Intron:MORN1	56	0
1	2321275	2321283	1:2321275_GCCACTTGC/G_Deletion:MORN1	56	0
1	2321466	2321466	1:2321466_C/T_Intron:MORN1	56	0
1	2322802	2322802	1:2322802_G/A_Intron:MORN1	56	0
1	2322842	2322842	1:2322842_C/T_Intron:MORN1	56	0
1	2327375	2327375	1:2327375_C/T_Intron:RER1	56	0
1	2328486	2328486	1:2328486_C/T_Intron:RER1	56	0.017857
1	2332391	2332391	1:2332391_C/T_Intron:RER1	56	0.19643
1	2333888	2333888	1:2333888_G/A_Intron:RER1	56	0.017857
1	2334436	2334436	1:2334436_C/T_Intron:RER1	56	0
1	2334785	2334785	1:2334785_C/T_Utr3:RER1	56	0
1	2337032	2337032	1:2337032_C/T_Utr3:PEX10	56	0.58929
1	2337146	2337146	1:2337146_A/G_Utr3:PEX10	56	0
1	2337194	2337194	1:2337194_C/T_Utr3:PEX10	56	0.071429
1	2337209	2337209	1:2337209_C/T_Nonsynonymous:PEX10	56	0.017857
1	2337277	2337277	1:2337277_C/T_Normal_Splice_Site:PEX10	56	0.089286
1	2337332	2337332	1:2337332_A/G_Intron:PEX10	56	0
1	2338126	2338126	1:2338126_C/A_Intron:PEX10	56	0.19643
1	2338175	2338175	1:2338175_C/T_Nonsynonymous:PEX10	56	0.017857
1	2338288	2338288	1:2338288_C/G_Nonsynonymous:PEX10	56	0
1	2338503	2338503	1:2338503_G/C_Intron:PEX10	56	0
1	2339936	2339936	1:2339936_G/A_Synonymous:PEX10	56	0.017857
1	2340200	2340200	1:2340200_T/C_Synonymous:PEX10	56	0.76786
1	2340212	2340212	1:2340212_G/A_Synonymous:PEX10	56	0
1	2340358	2340358	1:2340358_G/C_Intron:PEX10	56	0
1	2341754	2341754	1:2341754_C/T_Intron:PEX10	56	0
1	2343915	2343915	1:2343915_C/T_Synonymous:PEX10	56	0
1	2344074	2344074	1:2344074_G/A_Intergenic	56	0
1	2407927	2407927	1:2407927_C/T_Utr5:PLCH2	46	0
1	2407973	2407973	1:2407973_G/A_Utr5:PLCH2	54	0
1	2408072	2408072	1:2408072_G/A_Synonymous:PLCH2	56	0
1	2408110	2408110	1:2408110_G/C_Nonsynonymous:PLCH2	56	0.071429
1	2408266	2408266	1:2408266_T/C_Intron:PLCH2	52	0
1	2409892	2409892	1:2409892_A/G_Intron:PLCH2	56	0.83929
1	2410114	2410114	1:2410114_C/T_Intron:PLCH2	56	0
1	2411156	2411156	1:2411156_C/T_Utr5:PLCH2	56	0
1	2411451	2411451	1:2411451_A/G_Intron:PLCH2	56	0.83929
1	2411523	2411523	1:2411523_G/T_Intron:PLCH2	56	0
1	2411730	2411730	1:2411730_G/C_Nonsynonymous:PLCH2	56	0
1	2416110	2416110	1:2416110_G/A_Intron:PLCH2	56	0
1	2418602	2418602	1:2418602_C/T_Intron:PLCH2	56	0
1	2418625	2418625	1:2418625_C/T_Synonymous:PLCH2	56	0.10714
1	2418808	2418808	1:2418808_C/T_Synonymous:PLCH2	56	0.017857
1	2418935	2418935	1:2418935_C/T_Intron:PLCH2	56	0.85714
1	2419177	2419177	1:2419177_G/A_Intron:PLCH2	56	0
1	2420759	2420759	1:2420759_G/A_Nonsynonymous:PLCH2	56	0
1	2420913	2420913	1:2420913_A/G_Intron:PLCH2	56	0.85714
1	2421095	2421095	1:2421095_G/C_Intron:PLCH2	56	0.017857
1	2422614	2422614	1:2422614_G/A_Intron:PLCH2	56	0.94643
1	2422719	2422719	1:2422719_A/G_Nonsynonymous:PLCH2	56	0
1	2426149	2426149	1:2426149_C/A_Intron:PLCH2	56	0.48214
1	2426248	2426248	1:2426248_G/C_Intron:PLCH2	56	0
1	2426264	2426264	1:2426264_C/T_Intron:PLCH2	56	0.035714
1	2426313	2426313	1:2426313_G/A_Nonsynonymous:PLCH2	56	0
1	2426351	2426351	1:2426351_T/C_Synonymous:PLCH2	56	0
1	2426366	2426366	1:2426366_G/A_Synonymous:PLCH2	56	0.017857
1	2426813	2426813	1:2426813_G/C_Intron:PLCH2	56	0
1	2426894	2426894	1:2426894_G/A_Intron:PLCH2	56	0
1	2427985	2427985	1:2427985_G/A_Intron:PLCH2	56	0
1	2428170	2428170	1:2428170_C/T_Intron:PLCH2	56	0
1	2428222	2428222	1:2428222_G/A_Intron:PLCH2	56	0
1	2428492	2428492	1:2428492_G/A_Intron:PLCH2	56	0
1	2428874	2428874	1:2428874_T/C_Intron:PLCH2	56	0.98214
1	2429931	2429931	1:2429931_G/A_Intron:PLCH2	56	0
1	2430617	2430617	1:2430617_C/T_Synonymous:PLCH2	56	0.48214
1	2431057	2431057	1:2431057_C/T_Intron:PLCH2	56	0.48214
1	2433601	2433601	1:2433601_C/T_Synonymous:PLCH2	56	0
1	2433675	2433675	1:2433675_C/T_Nonsynonymous:PLCH2	56	0
1	2433773	2433773	1:2433773_G/A_Nonsynonymous:PLCH2	56	0.017857
1	2433900	2433900	1:2433900_C/T_Nonsynonymous:PLCH2	56	0.48214
1	2434464	2434464	1:2434464_C/T_Nonsynonymous:PLCH2	56	0
1	2434815	2434815	1:2434815_G/A_Utr3:PLCH2	56	0.017857
1	2435072	2435072	1:2435072_G/T_Utr3:PLCH2	56	0
1	2435073	2435073	1:2435073_C/T_Utr3:PLCH2	56	0.017857
1	2435135	2435135	1:2435135_C/T_Utr3:PLCH2	56	0
1	2435200	2435200	1:2435200_G/A_Utr3:PLCH2	56	0
1	2435203	2435203	1:2435203_C/A_Utr3:PLCH2	56	0.017857
1	2435451	2435451	1:2435451_C/T_Nonsynonymous:PLCH2	56	0
1	2435596	2435596	1:2435596_C/T_Synonymous:PLCH2	56	0
1	2435606	2435606	1:2435606_G/A_Nonsynonymous:PLCH2	56	0.017857
1	2435648	2435648	1:2435648_C/T_Nonsynonymous:PLCH2	56	0.017857
1	2435738	2435738	1:2435738_G/A_Nonsynonymous:PLCH2	56	0
1	2435812	2435812	1:2435812_T/G_Nonsynonymous:PLCH2	56	0
1	2436005	2436005	1:2436005_T/A_Nonsynonymous:PLCH2	56	0
1	2436052	2436052	1:2436052_C/T_Synonymous:PLCH2	56	0
1	2436222	2436222	1:2436222_G/A_Nonsynonymous:PLCH2	56	0.017857
1	2436242	2436242	1:2436242_G/C_Nonsynonymous:PLCH2	56	0
1	2436270	2436270	1:2436270_C/T_Nonsynonymous:PLCH2	56	0
1	2436303	2436303	1:2436303_A/C_Nonsynonymous:PLCH2	56	0
1	2436404	2436404	1:2436404_G/C_Nonsynonymous:PLCH2	56	0.017857
1	2436477	2436477	1:2436477_G/C_Nonsynonymous:PLCH2	56	0
1	2436605	2436605	1:2436605_G/A_Nonsynonymous:PLCH2	56	0.035714
1	2440518	2440518	1:2440518_C/T_Intron:PANK4	56	0
1	2440565	2440565	1:2440565_C/T_Intron:PANK4	56	0
1	2441358	2441358	1:2441358_T/C_Nonsynonymous:PANK4	56	0.5
1	2441385	2441385	1:2441385_T/C_Intron:PANK4	56	0
1	2441392	2441392	1:2441392_T/C_Intron:PANK4	56	0.5
1	2441569	2441569	1:2441569_C/T_Nonsynonymous:PANK4	56	0.017857
1	2441664	2441664	1:2441664_G/A_Intron:PANK4	56	0
1	2442279	2442279	1:2442279_C/T_Intron:PANK4	56	0
1	2442725	2442725	1:2442725_C/A_Intron:PANK4	56	0.053571
1	2442953	2442953	1:2442953_C/A_Intron:PANK4	56	0.48214
1	2442981	2442981	1:2442981_G/A_Intron:PANK4	56	0.017857
1	2443212	2443212	1:2443212_G/A_Intron:PANK4	56	0.48214
1	2444309	2444309	1:2444309_G/A_Intron:PANK4	56	0
1	2444323	2444323	1:2444323_C/T_Normal_Splice_Site:PANK4	56	0.017857
1	2444341	2444341	1:2444341_G/A_Synonymous:PANK4	56	0
1	2444414	2444414	1:2444414_G/A_Nonsynonymous:PANK4	56	0.33929
1	2444470	2444470	1:2444470_C/T_Synonymous:PANK4	56	0.017857
1	2445406	2445406	1:2445406_A/G_Intron:PANK4	56	0.5
1	2445576	2445576	1:2445576_C/T_Intron:PANK4	56	0.017857
1	2445774	2445774	1:2445774_C/T_Intron:PANK4	56	0
1	2446960	2446960	1:2446960_T/C_Intron:PANK4	56	0.5
1	2446990	2446990	1:2446990_G/A_Intron:PANK4	56	0.017857
1	2447268	2447268	1:2447268_C/T_Intron:PANK4	56	0
1	2449544	2449544	1:2449544_G/A_Intron:PANK4	56	0
1	2449879	2449879	1:2449879_C/T_Intron:PANK4	56	0.017857
1	2449924	2449924	1:2449924_G/A_Intron:PANK4	56	0
1	2450151	2450151	1:2450151_C/T_Intron:PANK4	56	0
1	2451406	2451407	1:2451406_GC/G_Deletion:PANK4	56	0
1	2451481	2451481	1:2451481_C/T_Intron:PANK4	56	0.017857
1	2451634	2451634	1:2451634_G/A_Intron:PANK4	56	0
1	2452053	2452053	1:2452053_C/T_Intron:PANK4	56	0
1	2452321	2452321	1:2452321_C/T_Synonymous:PANK4	56	0.017857
1	2452357	2452357	1:2452357_G/A_Intron:PANK4	56	0.5
1	2452432	2452432	1:2452432_T/C_Intron:PANK4	56	0
1	2452444	2452444	1:2452444_A/G_Intron:PANK4	56	0.5
1	2452569	2452569	1:2452569_T/C_Synonymous:PANK4	56	0.98214
1	2452801	2452801	1:2452801_C/G_Intron:PANK4	56	0
1	2452815	2452815	1:2452815_C/T_Intron:PANK4	56	0.017857
1	2453051	2453051	1:2453051_A/G_Intron:PANK4	56	0
1	2453052	2453052	1:2453052_A/C_Intron:PANK4	56	0
1	2453163	2453163	1:2453163_G/A_Synonymous:PANK4	56	0.071429
1	2458009	2458009	1:2458009_C/G_Synonymous:PANK4	56	0.017857
1	2461427	2461427	1:2461427_C/T_Synonymous:HES5	56	0
1	2461583	2461583	1:2461583_G/C_Synonymous:HES5	56	0
1	2487645	2487645	1:2487645_A/G_Upstream:TNFRSF14	56	0
1	2487663	2487663	1:2487663_C/A_Utr5:TNFRSF14	56	0.5
1	2487766	2487766	1:2487766_T/C_Intron:TNFRSF14	56	0.51786
1	2487773	2487773	1:2487773_G/C_Intron:TNFRSF14	56	0
1	2488153	2488153	1:2488153_A/G_Nonsynonymous:TNFRSF14	56	0.5
1	2489200	2489200	1:2489200_C/T_Synonymous:TNFRSF14	56	0.017857
1	2490527	2490527	1:2490527_T/C_Intron:TNFRSF14	56	0
1	2490942	2490942	1:2490942_C/A_Intron:TNFRSF14	56	0.51786
1	2491060	2491060	1:2491060_C/T_Intron:TNFRSF14	56	0.017857
1	2491205	2491205	1:2491205_C/T_Intron:TNFRSF14	56	0.51786
1	2491261	2491261	1:2491261_G/A_Essential_Splice_Site:TNFRSF14	56	0
1	2491305	2491305	1:2491305_C/T_Synonymous:TNFRSF14	56	0.017857
1	2491306	2491306	1:2491306_G/A_Nonsynonymous:TNFRSF14	56	0
1	2492046	2492046	1:2492046_C/T_Intron:TNFRSF14	56	0
1	2492276	2492276	1:2492276_G/A_Intron:TNFRSF14	56	0.053571
1	2493136	2493136	1:2493136_C/T_Synonymous:TNFRSF14	56	0
1	2494273	2494273	1:2494273_C/T_Intron:TNFRSF14	56	0
1	2494330	2494330	1:2494330_G/A_Nonsynonymous:TNFRSF14	56	0
1	2494785	2494785	1:2494785_G/A_Utr3:TNFRSF14	56	0.53571
1	2518214	2518214	1:2518214_G/A_Utr5:FAM213B	54	0.018519
1	2518410	2518410	1:2518410_C/T_Intron:FAM213B	56	0.017857
1	2518436	2518436	1:2518436_C/T_Intron:FAM213B	56	0
1	2520302	2520302	1:2520302_T/C_Intron:FAM213B	56	0.53571
1	2520410	2520410	1:2520410_C/T_Nonsynonymous:FAM213B	56	0
1	2520500	2520500	1:2520500_G/A_Intron:FAM213B	56	0.53571
1	2520527	2520527	1:2520527_T/C_Intron:FAM213B	56	0.53571
1	2520951	2520951	1:2520951_C/G_Utr3:FAM213B	56	0
1	2520973	2520973	1:2520973_C/T_Utr3:FAM213B	56	0.017857
1	2522392	2522392	1:2522392_G/A_Utr3:FAM213B|MMEL1	56	0.32143
1	2522453	2522453	1:2522453_G/A_Synonymous:MMEL1	56	0.017857
1	2523335	2523335	1:2523335_G/A_Intron:MMEL1	56	0.017857
1	2523344	2523344	1:2523344_T/A_Intron:MMEL1	56	0.017857
1	2523361	2523361	1:2523361_C/T_Intron:MMEL1	56	0
1	2524265	2524265	1:2524265_C/T_Normal_Splice_Site:MMEL1	56	0
1	2524457	2524457	1:2524457_T/C_Intron:MMEL1	56	0.53571
1	2524485	2524485	1:2524485_C/T_Intron:MMEL1	56	0.5
1	2525152	2525152	1:2525152_T/C_Intron:MMEL1	56	0.017857
1	2525208	2525208	1:2525208_C/T_Intron:MMEL1	56	0.017857
1	2525791	2525791	1:2525791_G/C_Intron:MMEL1	56	0
1	2526008	2526008	1:2526008_A/T_Intron:MMEL1	56	0
1	2526458	2526459	1:2526458_TG/T_Deletion:MMEL1	56	0.017857
1	2526621	2526621	1:2526621_G/A_Intron:MMEL1	56	0.017857
1	2526675	2526675	1:2526675_C/T_Intron:MMEL1	56	0
1	2526746	2526746	1:2526746_A/G_Nonsynonymous:MMEL1	56	0.53571
1	2527437	2527437	1:2527437_G/A_Intron:MMEL1	56	0
1	2527457	2527457	1:2527457_C/T_Synonymous:MMEL1	56	0
1	2527556	2527556	1:2527556_G/A_Intron:MMEL1	56	0
1	2527678	2527678	1:2527678_A/G_Intron:MMEL1	56	0.48214
1	2527683	2527683	1:2527683_A/G_Intron:MMEL1	56	0
1	2528133	2528133	1:2528133_T/C_Normal_Splice_Site:MMEL1	56	0.48214
1	2529552	2529552	1:2529552_G/A_Intron:MMEL1	56	0
1	2530023	2530025	1:2530023_CTG/C_Deletion:MMEL1	56	0
1	2530058	2530058	1:2530058_T/C_Intron:MMEL1	56	0
1	2530259	2530259	1:2530259_G/GGA_Insertion:MMEL1	56	0.017857
1	2535202	2535202	1:2535202_G/A_Intron:MMEL1	56	0
1	2535505	2535505	1:2535505_C/T_Intron:MMEL1	56	0
1	2535529	2535529	1:2535529_C/T_Intron:MMEL1	56	0
1	2535613	2535613	1:2535613_C/A_Synonymous:MMEL1	56	0.51786
1	2535757	2535757	1:2535757_C/T_Intron:MMEL1	56	0
1	2535758	2535758	1:2535758_A/G_Intron:MMEL1	56	0.53571
1	2537095	2537095	1:2537095_G/A_Intron:MMEL1	56	0.51786
1	2537166	2537166	1:2537166_A/T_Intron:MMEL1	56	0.017857
1	2537683	2537683	1:2537683_G/A_Normal_Splice_Site:MMEL1	56	0.017857
1	2537838	2537838	1:2537838_C/T_Intron:MMEL1	56	0.51786
1	2538344	2538344	1:2538344_A/G_Intron:MMEL1	56	0.017857
1	2538349	2538349	1:2538349_G/A_Intron:MMEL1	56	0.51786
1	2540828	2540828	1:2540828_C/T_Nonsynonymous:MMEL1	56	0.017857
1	2541269	2541269	1:2541269_A/G_Synonymous:MMEL1	56	0.55357
1	2542638	2542638	1:2542638_C/T_Intron:MMEL1	56	0.035714
1	2542653	2542653	1:2542653_A/G_Intron:MMEL1	56	0.53571
1	2542654	2542654	1:2542654_C/T_Intron:MMEL1	56	0
1	2543518	2543518	1:2543518_C/G_Intron:MMEL1	56	0
1	2560735	2560735	1:2560735_A/G_Intron:MMEL1	56	0.48214
1	2560780	2560780	1:2560780_G/A_Synonymous:MMEL1	56	0
1	2560882	2560882	1:2560882_G/A_Synonymous:MMEL1	56	0.46429
1	2560903	2560903	1:2560903_T/G_Synonymous:MMEL1	56	0.48214
1	2560951	2560951	1:2560951_G/T_Utr5:MMEL1	56	0
1	2560975	2560975	1:2560975_C/CAGGGGAG_Insertion:MMEL1	56	0.017857
1	2572999	2572999	1:2572999_G/C_Nonsynonymous:TTC34	56	0
1	2573062	2573062	1:2573062_C/T_Synonymous:TTC34	56	0
1	2573199	2573199	1:2573199_A/G_Synonymous:TTC34	56	1
1	2573220	2573220	1:2573220_G/A_Nonsynonymous:TTC34	56	0.017857
1	2576681	2576681	1:2576681_C/T_Intron:TTC34	56	0
1	2576926	2576926	1:2576926_G/A_Nonsynonymous:TTC34	56	0.017857
1	2576959	2576959	1:2576959_C/T_Nonsynonymous:TTC34	56	0.071429
1	2700064	2700064	1:2700064_C/T_Intron:TTC34	56	0
1	2700117	2700117	1:2700117_C/G_Intron:TTC34	56	0.35714
1	2700372	2700372	1:2700372_C/T_Intron:TTC34	56	0.5
1	2702361	2702361	1:2702361_G/A_Intron:TTC34	56	0.017857
1	2702595	2702595	1:2702595_G/A_Normal_Splice_Site:TTC34	56	0.017857
1	2704112	2704112	1:2704112_T/C_Synonymous:TTC34	56	0.017857
1	2704254	2704254	1:2704254_T/C_Nonsynonymous:TTC34	56	0.053571
1	2704362	2704362	1:2704362_T/A_Intron:TTC34	56	0
1	2706237	2706237	1:2706237_C/A_Intron:TTC34	56	0
1	2938265	2938265	1:2938265_C/T_Synonymous:ACTRT2	56	0.39286
1	2938407	2938410	1:2938407_CAGA/C_CodonLoss:ACTRT2	56	0.14286
1	2938697	2938697	1:2938697_T/G_Synonymous:ACTRT2	56	0.375
1	2938989	2938989	1:2938989_G/A_Nonsynonymous:ACTRT2	56	0.21429
1	2939214	2939214	1:2939214_C/T_Synonymous:ACTRT2	56	0
1	2939390	2939390	1:2939390_G/A_Utr3:ACTRT2	56	0
1	2980766	2980766	1:2980766_C/T_Intron:RP1-163G9.1	56	0
1	2980793	2980793	1:2980793_T/C_Exon:RP1-163G9.1	56	0.23214
1	2980834	2980834	1:2980834_G/A_Exon:RP1-163G9.1	56	0.19643
1	2983963	2983963	1:2983963_G/A_Exon:RP1-163G9.1	56	0.25
1	2984087	2984087	1:2984087_C/A_Exon:RP1-163G9.1	56	0.33929
1	2985853	2985853	1:2985853_A/G_Synonymous:PRDM16	56	0.017857
1	2985878	2985878	1:2985878_G/GGCCGC_Insertion:PRDM16	56	0
1	2985885	2985885	1:2985885_C/G_Intron:PRDM16	56	0.46429
1	3044439	3044439	1:3044439_G/T_Intron:PRDM16	56	0
1	3044683	3044685	1:3044683_GGA/G_Deletion:PRDM16	56	0
1	3102943	3102943	1:3102943_G/A_Nonsynonymous:PRDM16	56	0
1	3103127	3103127	1:3103127_G/A_Intron:PRDM16	56	0
1	3103131	3103131	1:3103131_C/T_Intron:PRDM16	56	0.017857
1	3301657	3301657	1:3301657_G/A_Intron:PRDM16	56	0.017857
1	3301675	3301675	1:3301675_A/G_Intron:PRDM16	56	0.035714
1	3301721	3301721	1:3301721_C/T_Synonymous:PRDM16	56	0.60714
1	3301802	3301802	1:3301802_G/A_Synonymous:PRDM16	56	0
1	3319571	3319571	1:3319571_C/A_Intron:PRDM16	56	0
1	3321194	3321194	1:3321194_C/T_Intron:PRDM16	56	0
1	3321209	3321209	1:3321209_G/A_Intron:PRDM16	56	0
1	3321495	3321495	1:3321495_G/A_Intron:PRDM16	56	0.017857
1	3321518	3321518	1:3321518_G/A_Intron:PRDM16	56	0
1	3321556	3321556	1:3321556_G/A_Intron:PRDM16	56	0
1	3321558	3321558	1:3321558_G/A_Intron:PRDM16	56	0
1	3327864	3327864	1:3327864_T/C_Intron:PRDM16	56	0.017857
1	3328177	3328177	1:3328177_A/G_Synonymous:PRDM16	56	0
1	3328358	3328358	1:3328358_T/C_Nonsynonymous:PRDM16	56	1
1	3328470	3328470	1:3328470_C/T_Nonsynonymous:PRDM16	56	0.053571
1	3328487	3328487	1:3328487_G/A_Nonsynonymous:PRDM16	56	0
1	3328546	3328546	1:3328546_C/T_Synonymous:PRDM16	56	0
1	3328907	3328907	1:3328907_C/G_Nonsynonymous:PRDM16	56	0
1	3329036	3329036	1:3329036_C/T_Nonsynonymous:PRDM16	56	0
1	3329140	3329140	1:3329140_G/A_Synonymous:PRDM16	56	0.017857
1	3329182	3329182	1:3329182_C/T_Synonymous:PRDM16	56	0.017857
1	3329263	3329263	1:3329263_C/T_Synonymous:PRDM16	56	0
1	3331155	3331155	1:3331155_G/A_Nonsynonymous:PRDM16	56	0
1	3331193	3331193	1:3331193_G/A_Synonymous:PRDM16	56	0.035714
1	3331309	3331309	1:3331309_C/T_Intron:PRDM16	56	0
1	3334515	3334515	1:3334515_C/G_Nonsynonymous:PRDM16	56	0.017857
1	3335144	3335144	1:3335144_G/A_Intron:PRDM16	56	0
1	3335401	3335401	1:3335401_C/T_Intron:PRDM16	56	0.017857
1	3342048	3342048	1:3342048_G/A_Intron:PRDM16	56	0
1	3342061	3342061	1:3342061_G/A_Intron:PRDM16	56	0.125
1	3342109	3342109	1:3342109_G/T_Intron:PRDM16	56	0
1	3342747	3342747	1:3342747_C/A_Nonsynonymous:PRDM16	56	0
1	3342804	3342804	1:3342804_G/T_Intron:PRDM16	56	0.35714
1	3347325	3347325	1:3347325_G/A_Intron:PRDM16	56	0
1	3347357	3347357	1:3347357_C/T_Intron:PRDM16	56	0
1	3347612	3347612	1:3347612_A/C_Nonsynonymous:PRDM16	56	0.017857
1	3348815	3348815	1:3348815_C/T_Intron:PRDM16	54	0.092593
1	3350409	3350409	1:3350409_G/A_Utr3:PRDM16	56	0.32143
1	3379697	3379697	1:3379697_C/T_Nonsynonymous:ARHGEF16	56	0
1	3379724	3379724	1:3379724_G/A_Nonsynonymous:ARHGEF16	56	0
1	3379884	3379884	1:3379884_C/T_Nonsynonymous:ARHGEF16	56	0.017857
1	3379944	3379944	1:3379944_C/T_Nonsynonymous:ARHGEF16	56	0.017857
1	3379996	3379996	1:3379996_G/A_Synonymous:ARHGEF16	56	0
1	3380057	3380057	1:3380057_G/A_Nonsynonymous:ARHGEF16	56	0.17857
1	3380224	3380224	1:3380224_G/A_Synonymous:ARHGEF16	56	0.017857
1	3380310	3380310	1:3380310_G/A_Intron:ARHGEF16	56	0
1	3380336	3380336	1:3380336_C/T_Intron:ARHGEF16	56	0
1	3380337	3380337	1:3380337_G/A_Intron:ARHGEF16	56	0.10714
1	3382805	3382805	1:3382805_T/G_Intron:ARHGEF16	56	0
1	3383593	3383593	1:3383593_G/T_Utr5:ARHGEF16	56	0.73214
1	3383665	3383665	1:3383665_G/A_Utr5:ARHGEF16	56	0.73214
1	3383724	3383724	1:3383724_C/G_Normal_Splice_Site:ARHGEF16	56	0
1	3383898	3383898	1:3383898_A/G_Synonymous:ARHGEF16	56	0.83929
1	3385915	3385915	1:3385915_G/A_Intron:ARHGEF16	56	0.089286
1	3385952	3385952	1:3385952_C/T_Intron:ARHGEF16	56	0
1	3386072	3386072	1:3386072_T/C_Nonsynonymous:ARHGEF16	56	0
1	3386225	3386225	1:3386225_G/A_Intron:ARHGEF16	56	0
1	3388357	3388357	1:3388357_T/C_Essential_Splice_Site:ARHGEF16	56	0
1	3388406	3388406	1:3388406_A/G_Intron:ARHGEF16	56	0.14286
1	3389543	3389543	1:3389543_T/C_Intron:ARHGEF16	56	0.14286
1	3389595	3389595	1:3389595_C/T_Intron:ARHGEF16	56	0
1	3389597	3389597	1:3389597_G/A_Intron:ARHGEF16	56	0
1	3389727	3389727	1:3389727_C/T_Nonsynonymous:ARHGEF16	56	0.75
1	3390353	3390353	1:3390353_A/G_Intron:ARHGEF16	56	0.017857
1	3391178	3391178	1:3391178_C/T_Intron:ARHGEF16	56	0
1	3391221	3391221	1:3391221_C/T_Intron:ARHGEF16	56	0
1	3391427	3391427	1:3391427_C/T_Intron:ARHGEF16	56	0
1	3391437	3391437	1:3391437_G/C_Intron:ARHGEF16	56	0.035714
1	3394456	3394456	1:3394456_T/C_Synonymous:ARHGEF16	56	1
1	3394640	3394640	1:3394640_A/G_Intron:ARHGEF16	56	0.89286
1	3394932	3394932	1:3394932_C/T_Intron:ARHGEF16	56	0
1	3394968	3394968	1:3394968_G/A_Intron:ARHGEF16	56	0.017857
1	3394976	3394976	1:3394976_G/A_Intron:ARHGEF16	56	0.017857
1	3395039	3395039	1:3395039_G/A_Synonymous:ARHGEF16	56	0.75
1	3395174	3395174	1:3395174_C/A_Synonymous:ARHGEF16	56	0.14286
1	3395190	3395190	1:3395190_C/T_Intron:ARHGEF16	56	0
1	3396446	3396446	1:3396446_G/A_Synonymous:ARHGEF16	56	0
1	3396609	3396609	1:3396609_C/T_Intron:ARHGEF16	50	0.76
1	3407007	3407007	1:3407007_G/A_Utr3:MEGF6	56	0.16071
1	3407043	3407043	1:3407043_G/T_Utr3:MEGF6	56	0.10714
1	3407367	3407367	1:3407367_G/A_Intron:MEGF6	56	0.14286
1	3407454	3407454	1:3407454_G/A_Intron:MEGF6	56	0
1	3407545	3407545	1:3407545_C/T_Intron:MEGF6	56	0.10714
1	3409157	3409157	1:3409157_T/C_Intron:MEGF6	56	0
1	3409384	3409384	1:3409384_C/T_Intron:MEGF6	56	0
1	3409421	3409421	1:3409421_G/A_Intron:MEGF6	56	0
1	3410221	3410221	1:3410221_C/G_Intron:MEGF6	56	0.053571
1	3410223	3410223	1:3410223_A/G_Intron:MEGF6	56	0.089286
1	3410309	3410309	1:3410309_C/T_Intron:MEGF6	56	0.017857
1	3410410	3410410	1:3410410_C/T_Nonsynonymous:MEGF6	56	0.053571
1	3410531	3410531	1:3410531_G/A_Intron:MEGF6	56	0
1	3410558	3410558	1:3410558_A/C_Essential_Splice_Site:MEGF6	56	0
1	3410581	3410581	1:3410581_G/A_Nonsynonymous:MEGF6	56	0.10714
1	3410644	3410644	1:3410644_A/G_Nonsynonymous:MEGF6	56	0.089286
1	3410746	3410746	1:3410746_G/T_Intron:MEGF6	56	0
1	3410973	3410973	1:3410973_C/T_Nonsynonymous:MEGF6	56	0.053571
1	3411038	3411038	1:3411038_G/A_Synonymous:MEGF6	56	0.089286
1	3411184	3411184	1:3411184_G/A_Synonymous:MEGF6	56	0.089286
1	3411273	3411273	1:3411273_C/T_Nonsynonymous:MEGF6	56	0
1	3411367	3411367	1:3411367_T/C_Intron:MEGF6	56	0.089286
1	3411396	3411396	1:3411396_T/C_Intron:MEGF6	56	0.089286
1	3411413	3411413	1:3411413_C/T_Intron:MEGF6	56	0.089286
1	3412418	3412418	1:3412418_G/A_Intron:MEGF6	56	0.071429
1	3412433	3412433	1:3412433_C/A_Intron:MEGF6	56	0
1	3412567	3412567	1:3412567_C/T_Nonsynonymous:MEGF6	56	0
1	3412644	3412644	1:3412644_G/A_Intron:MEGF6	56	0.071429
1	3413153	3413153	1:3413153_G/A_Intron:MEGF6	56	0.053571
1	3413168	3413168	1:3413168_C/T_Intron:MEGF6	56	0.035714
1	3413401	3413401	1:3413401_C/T_Intron:MEGF6	56	0.017857
1	3413426	3413426	1:3413426_A/G_Intron:MEGF6	56	0.28571
1	3413868	3413868	1:3413868_C/G_Nonsynonymous:MEGF6	56	0.28571
1	3413921	3413921	1:3413921_G/A_Synonymous:MEGF6	56	0
1	3415334	3415334	1:3415334_C/T_Nonsynonymous:MEGF6	56	0
1	3415677	3415677	1:3415677_C/T_Intron:MEGF6	56	0.035714
1	3415690	3415690	1:3415690_G/A_Intron:MEGF6	56	0.017857
1	3415883	3415883	1:3415883_T/C_Intron:MEGF6	54	0
1	3415917	3415917	1:3415917_C/T_Intron:MEGF6	50	0
1	3416449	3416449	1:3416449_C/A_Nonsynonymous:MEGF6	56	0.58929
1	3417131	3417131	1:3417131_A/G_Intron:MEGF6	56	0.71429
1	3417154	3417154	1:3417154_C/T_Intron:MEGF6	56	0
1	3417166	3417166	1:3417166_G/A_Intron:MEGF6	56	0
1	3417211	3417211	1:3417211_G/A_Nonsynonymous:MEGF6	56	0.053571
1	3417353	3417353	1:3417353_G/A_Intron:MEGF6	56	0
1	3417645	3417645	1:3417645_G/T_Synonymous:MEGF6	56	0
1	3417720	3417720	1:3417720_G/A_Intron:MEGF6	56	0.035714
1	3417960	3417960	1:3417960_G/A_Intron:MEGF6	56	0.60714
1	3418002	3418002	1:3418002_G/T_Intron:MEGF6	56	0
1	3418279	3418279	1:3418279_G/A_Intron:MEGF6	56	0
1	3418346	3418346	1:3418346_C/T_Intron:MEGF6	56	0
1	3418391	3418391	1:3418391_C/T_Synonymous:MEGF6	56	0.41071
1	3418540	3418540	1:3418540_G/A_Intron:MEGF6	56	0.017857
1	3418575	3418575	1:3418575_C/T_Intron:MEGF6	56	0.017857
1	3418577	3418584	1:3418577_CTGTGCCT/C_Deletion:MEGF6	56	0
1	3418588	3418618	1:3418588_ATGGGCTCCTGGCGAGTGTGCCCCCCCGGCG/A_Deletion:MEGF6	56	0
1	3421658	3421658	1:3421658_A/T_Intron:MEGF6	56	0.48214
1	3421750	3421750	1:3421750_G/A_Intron:MEGF6	56	0
1	3421824	3421824	1:3421824_G/A_Synonymous:MEGF6	56	0
1	3421897	3421897	1:3421897_A/G_Nonsynonymous:MEGF6	56	0.17857
1	3421915	3421915	1:3421915_C/T_Intron:MEGF6	56	0
1	3422087	3422087	1:3422087_G/A_Nonsynonymous:MEGF6	56	0
1	3422144	3422144	1:3422144_G/C_Intron:MEGF6	56	0.16071
1	3422642	3422642	1:3422642_A/G_Intron:MEGF6	56	0.16071
1	3424388	3424388	1:3424388_G/A_Nonsynonymous:MEGF6	56	0.053571
1	3424508	3424508	1:3424508_G/A_Intron:MEGF6	56	0.071429
1	3425183	3425183	1:3425183_G/A_Synonymous:MEGF6	56	0.071429
1	3425603	3425603	1:3425603_C/T_Intron:MEGF6	56	0.017857
1	3425630	3425630	1:3425630_C/T_Intron:MEGF6	56	0.017857
1	3425722	3425722	1:3425722_G/A_Nonsynonymous:MEGF6	56	0.017857
1	3425796	3425796	1:3425796_C/T_Synonymous:MEGF6	56	0
1	3425867	3425867	1:3425867_C/A_Intron:MEGF6	56	0.089286
1	3426532	3426532	1:3426532_C/T_Nonsynonymous:MEGF6	56	0
1	3426594	3426594	1:3426594_A/G_Intron:MEGF6	56	0.16071
1	3427298	3427298	1:3427298_G/A_Intron:MEGF6	56	0.089286
1	3427326	3427326	1:3427326_C/T_Intron:MEGF6	56	0
1	3427351	3427351	1:3427351_A/G_Synonymous:MEGF6	56	0.089286
1	3427485	3427485	1:3427485_G/A_Intron:MEGF6	56	0.089286
1	3427514	3427528	1:3427514_GCACACGCCCCCACC/G_Deletion:MEGF6	56	0.071429
1	3427562	3427562	1:3427562_C/T_Intron:MEGF6	56	0.071429
1	3427605	3427605	1:3427605_A/G_Intron:MEGF6	56	0
1	3428110	3428110	1:3428110_G/A_Normal_Splice_Site:MEGF6	56	0.017857
1	3428160	3428160	1:3428160_T/G_Synonymous:MEGF6	56	0.46429
1	3428582	3428582	1:3428582_G/A_Nonsynonymous:MEGF6	56	0
1	3428608	3428608	1:3428608_G/A_Nonsynonymous:MEGF6	56	0.30357
1	3428736	3428736	1:3428736_G/A_Intron:MEGF6	56	0
1	3428747	3428747	1:3428747_T/C_Intron:MEGF6	56	0.089286
1	3431226	3431226	1:3431226_C/T_Synonymous:MEGF6	56	0
1	3432215	3432215	1:3432215_A/C_Intron:MEGF6	56	0.10714
1	3440647	3440647	1:3440647_T/C_Intron:MEGF6	56	0.92857
1	3440824	3440824	1:3440824_G/A_Intron:MEGF6	56	0.375
1	3440919	3440919	1:3440919_G/A_Intron:MEGF6	56	0.071429
1	3440943	3440943	1:3440943_A/C_Intron:MEGF6	54	0.2963
1	3447638	3447638	1:3447638_G/A_Normal_Splice_Site:MEGF6	56	0.017857
1	3447797	3447797	1:3447797_G/A_Nonsynonymous:MEGF6	56	0.071429
1	3477201	3477201	1:3477201_G/A_Intron:MEGF6	56	0.017857
1	3477367	3477367	1:3477367_C/T_Intron:MEGF6	56	0
1	3496328	3496328	1:3496328_T/C_Intron:MEGF6	56	0.85714
1	3496479	3496479	1:3496479_T/C_Nonsynonymous:MEGF6	56	0.85714
1	3511934	3511934	1:3511934_A/G_Nonsynonymous:MEGF6	56	0.28571
1	3512037	3512037	1:3512037_G/A_Intron:MEGF6	56	0.017857
1	3512099	3512099	1:3512099_C/T_Intron:MEGF6	56	0
1	3512106	3512106	1:3512106_C/T_Intron:MEGF6	56	0
1	3518944	3518944	1:3518944_T/C_Intron:MEGF6	56	0.75
1	3519179	3519179	1:3519179_C/T_Intron:MEGF6	56	0.30357
1	3519180	3519180	1:3519180_G/A_Intron:MEGF6	56	0
1	3519196	3519196	1:3519196_G/A_Intron:MEGF6	56	0.053571
1	3527775	3527775	1:3527775_G/A_Synonymous:MEGF6	56	0
1	3527944	3527944	1:3527944_C/G_Utr5:MEGF6	56	0.94643
1	3528057	3528057	1:3528057_G/A_Utr5:MEGF6	56	0
1	3541787	3541787	1:3541787_A/C_Nonsynonymous:TPRG1L	42	0
1	3541803	3541803	1:3541803_G/A_Nonsynonymous:TPRG1L	38	0.026316
1	3542106	3542106	1:3542106_T/TG_Insertion:TPRG1L	56	0.33929
1	3543951	3543951	1:3543951_G/A_Intron:TPRG1L	56	0.125
1	3544194	3544194	1:3544194_G/A_Nonsynonymous:TPRG1L	56	0
1	3544235	3544236	1:3544235_TA/T_Deletion:TPRG1L	56	0.33929
1	3544868	3544868	1:3544868_C/T_Intron:TPRG1L	56	0.125
1	3545175	3545194	1:3545175_GTTCTGGGAGCTCCTCCCCC/G_Deletion:TPRG1L	56	0.91071
1	3547478	3547478	1:3547478_G/T_Utr3:WRAP73	56	0
1	3547906	3547906	1:3547906_C/T_Utr3:WRAP73	56	0
1	3547911	3547911	1:3547911_A/G_Utr3:WRAP73	56	0
1	3547957	3547957	1:3547957_A/G_Utr3:WRAP73	56	0
1	3547989	3547989	1:3547989_C/T_Synonymous:WRAP73	56	0.017857
1	3547990	3547990	1:3547990_A/G_Nonsynonymous:WRAP73	56	0
1	3548136	3548136	1:3548136_T/C_Synonymous:WRAP73	56	1
1	3548138	3548138	1:3548138_C/T_Nonsynonymous:WRAP73	56	0
1	3548290	3548290	1:3548290_G/C_Intron:WRAP73	56	0
1	3548704	3548704	1:3548704_T/C_Intron:WRAP73	56	0
1	3548931	3548931	1:3548931_T/C_Intron:WRAP73	56	0
1	3548944	3548944	1:3548944_G/C_Intron:WRAP73	56	0.017857
1	3549852	3549852	1:3549852_G/A_Intron:WRAP73	56	0.46429
1	3549859	3549859	1:3549859_A/G_Intron:WRAP73	56	0.017857
1	3549862	3549862	1:3549862_G/GT_Insertion:WRAP73	42	0
1	3550009	3550009	1:3550009_G/A_Nonsynonymous:WRAP73	56	0.017857
1	3551443	3551443	1:3551443_G/A_Intron:WRAP73	56	0
1	3551504	3551504	1:3551504_T/C_Intron:WRAP73	56	0.017857
1	3551506	3551506	1:3551506_T/C_Intron:WRAP73	56	0.017857
1	3551792	3551792	1:3551792_G/A_Synonymous:WRAP73	56	0.125
1	3552607	3552607	1:3552607_G/A_Intron:WRAP73	56	0.053571
1	3553449	3553449	1:3553449_A/T_Intron:WRAP73	56	0.017857
1	3553472	3553472	1:3553472_G/A_Intron:WRAP73	56	0
1	3555428	3555428	1:3555428_G/T_Intron:WRAP73	56	0.33929
1	3563428	3563428	1:3563428_C/T_Intron:WRAP73	56	0
1	3563440	3563440	1:3563440_C/T_Intron:WRAP73	56	0
1	3564231	3564231	1:3564231_C/G_Intron:WRAP73	56	0.14286
1	3564237	3564237	1:3564237_T/G_Intron:WRAP73	54	0
1	3566433	3566433	1:3566433_T/G_Intron:WRAP73	56	0.14286
1	3566625	3566633	1:3566625_AGCAGGCTG/A_Deletion:WRAP73	56	0.51786
1	3598900	3598900	1:3598900_G/A_Utr5:TP73	56	0.21429
1	3598910	3598910	1:3598910_C/T_Utr5:TP73	56	0.21429
1	3598920	3598920	1:3598920_C/T_Utr5:TP73	56	0
1	3599514	3599514	1:3599514_C/T_Intron:TP73	56	0.14286
1	3599750	3599751	1:3599750_TG/T_Deletion:TP73	56	0.14286
1	3607355	3607355	1:3607355_G/A_Utr5:TP73	56	0.035714
1	3607520	3607520	1:3607520_G/A_Intron:TP73	56	0.30357
1	3607532	3607532	1:3607532_G/A_Intron:TP73	56	0
1	3607606	3607606	1:3607606_C/A_Intron:TP73	56	0.035714
1	3624071	3624071	1:3624071_C/CTG_Insertion:TP73	56	0
1	3624194	3624194	1:3624194_G/A_Nonsynonymous:TP73	56	0
1	3624262	3624262	1:3624262_G/A_Synonymous:TP73	56	0
1	3638504	3638504	1:3638504_C/T_Intron:TP73	56	0.017857
1	3638674	3638674	1:3638674_C/T_Synonymous:TP73	56	0.44643
1	3639903	3639903	1:3639903_G/A_Intron:TP73	56	0.017857
1	3640085	3640085	1:3640085_C/G_Intron:TP73	56	0.48214
1	3643663	3643663	1:3643663_G/T_Intron:TP73	56	0
1	3643760	3643760	1:3643760_C/A_Nonsynonymous:TP73	56	0
1	3644085	3644085	1:3644085_G/A_Intron:TP73	56	0.30357
1	3644349	3644349	1:3644349_A/G_Intron:TP73	56	0.39286
1	3644374	3644374	1:3644374_A/G_Intron:TP73	56	0.39286
1	3644669	3644669	1:3644669_C/T_Intron:TP73	56	0.089286
1	3644715	3644715	1:3644715_C/T_Synonymous:TP73	56	0.089286
1	3644754	3644754	1:3644754_T/C_Synonymous:TP73	56	0.089286
1	3644805	3644805	1:3644805_A/G_Intron:TP73	56	0.17857
1	3644858	3644858	1:3644858_G/C_Intron:TP73	56	0.089286
1	3645827	3645827	1:3645827_G/A_Intron:TP73	56	0
1	3645835	3645835	1:3645835_C/A_Intron:TP73	56	0.30357
1	3645844	3645844	1:3645844_G/A_Intron:TP73	56	0.39286
1	3645956	3645956	1:3645956_G/A_Synonymous:TP73	56	0
1	3646137	3646137	1:3646137_C/T_Intron:TP73	56	0.30357
1	3646192	3646192	1:3646192_G/A_Intron:TP73	56	0.39286
1	3646214	3646214	1:3646214_T/C_Intron:TP73	56	0.41071
1	3646291	3646291	1:3646291_G/A_Intron:TP73	56	0.39286
1	3646581	3646581	1:3646581_C/G_Nonsynonymous:TP73	56	0
1	3647419	3647419	1:3647419_G/A_Intron:TP73	56	0.089286
1	3647602	3647602	1:3647602_C/G_Nonsynonymous:TP73	56	0
1	3647712	3647712	1:3647712_C/G_Intron:TP73	56	0.017857
1	3647944	3647944	1:3647944_C/A_Intron:TP73	56	0.089286
1	3647962	3647962	1:3647962_T/C_Intron:TP73	56	0.41071
1	3649403	3649403	1:3649403_G/A_Synonymous:TP73	56	0.089286
1	3649487	3649487	1:3649487_C/T_Synonymous:TP73	56	0
1	3649562	3649562	1:3649562_G/A_Synonymous:TP73	56	0.089286
1	3649755	3649755	1:3649755_G/A_Utr3:TP73	56	0.017857
1	3649772	3649772	1:3649772_G/A_Utr3:TP73	56	0
1	3649794	3649794	1:3649794_A/C_Utr3:TP73	56	0.089286
1	3649802	3649802	1:3649802_G/C_Utr3:TP73	56	0.017857
1	3649805	3649805	1:3649805_A/G_Utr3:TP73	56	0.089286
1	3650168	3650168	1:3650168_C/T_Utr3:TP73	56	0
1	3659657	3659657	1:3659657_G/A_Exon:TP73-AS1	56	0.10714
1	3659742	3659742	1:3659742_C/T_Exon:TP73-AS1	56	0.10714
1	3659871	3659871	1:3659871_G/A_Intron:TP73-AS1	56	0.017857
1	3662689	3662689	1:3662689_G/A_Exon:TP73-AS1	56	0
1	3662762	3662762	1:3662762_A/G_Exon:TP73-AS1	56	0
1	3662845	3662845	1:3662845_A/G_Normal_Splice_Site:TP73-AS1	56	0.21429
1	3669172	3669172	1:3669172_C/T_Nonsynonymous:CCDC27	56	0.089286
1	3669201	3669201	1:3669201_A/G_Synonymous:CCDC27	56	0.21429
1	3669205	3669205	1:3669205_C/G_Nonsynonymous:CCDC27	56	0.21429
1	3669282	3669282	1:3669282_G/A_Synonymous:CCDC27	56	0
1	3669299	3669299	1:3669299_C/G_Nonsynonymous:CCDC27	56	0
1	3670632	3670632	1:3670632_C/T_Intron:CCDC27	56	0.017857
1	3670652	3670656	1:3670652_TTGTC/T_Deletion:CCDC27	56	0.125
1	3670766	3670766	1:3670766_C/T_Nonsynonymous:CCDC27	56	0
1	3670817	3670817	1:3670817_C/A_Intron:CCDC27	56	0.017857
1	3670890	3670890	1:3670890_G/T_Intron:CCDC27	56	0.017857
1	3672108	3672108	1:3672108_G/A_Nonsynonymous:CCDC27	56	0.017857
1	3672116	3672116	1:3672116_G/A_Nonsynonymous:CCDC27	56	0
1	3677933	3677933	1:3677933_T/C_Nonsynonymous:CCDC27	56	0.17857
1	3678000	3678000	1:3678000_C/A_Normal_Splice_Site:CCDC27	56	0.017857
1	3679139	3679139	1:3679139_T/C_Intron:CCDC27	56	0.17857
1	3679579	3679579	1:3679579_G/A_Intron:CCDC27	56	0
1	3679600	3679600	1:3679600_A/G_Intron:CCDC27	56	0
1	3680333	3680333	1:3680333_C/T_Nonsynonymous:CCDC27	56	0.089286
1	3680368	3680368	1:3680368_C/T_Nonsynonymous:CCDC27	56	0
1	3683008	3683008	1:3683008_G/T_Intron:CCDC27	56	0
1	3683266	3683266	1:3683266_G/A_Intron:CCDC27	56	0
1	3683690	3683690	1:3683690_A/C_Intron:CCDC27	56	0
1	3683784	3683784	1:3683784_C/T_Intron:CCDC27	56	0
1	3683914	3683914	1:3683914_T/A_Nonsynonymous:CCDC27	56	0.089286
1	3686318	3686318	1:3686318_G/A_Intron:CCDC27	56	0.089286
1	3686361	3686361	1:3686361_G/A_Synonymous:CCDC27	56	0
1	3687889	3687889	1:3687889_C/T_Intron:CCDC27	56	0.089286
1	3688030	3688030	1:3688030_C/G_Synonymous:CCDC27	56	0
1	3691776	3691776	1:3691776_A/T_Intron:SMIM1	56	0
1	3692055	3692055	1:3692055_G/A_Normal_Splice_Site:SMIM1	56	0
1	3692573	3692573	1:3692573_A/C_Downstream:SMIM1	56	0
1	3697686	3697686	1:3697686_G/C_Nonsynonymous:LRRC47	56	0
1	3697733	3697733	1:3697733_A/G_Synonymous:LRRC47	56	0
1	3697739	3697739	1:3697739_C/T_Synonymous:LRRC47	56	0
1	3697993	3697993	1:3697993_C/T_Intron:LRRC47	56	0
1	3698017	3698017	1:3698017_G/A_Intron:LRRC47	56	0.10714
1	3698224	3698224	1:3698224_G/C_Intron:LRRC47	56	0
1	3699138	3699139	1:3699138_GT/G_Deletion:LRRC47	56	0.10714
1	3700437	3700437	1:3700437_G/C_Intron:LRRC47	52	0.038462
1	3701580	3701580	1:3701580_G/C_Intron:LRRC47	56	0.10714
1	3701663	3701663	1:3701663_T/C_Synonymous:LRRC47	56	0.10714
1	3701756	3701756	1:3701756_G/A_Synonymous:LRRC47	56	0
1	3701832	3701832	1:3701832_C/A_Intron:LRRC47	56	0
1	3703337	3703337	1:3703337_G/C_Intron:LRRC47	56	0.33929
1	3703577	3703577	1:3703577_C/T_Nonsynonymous:LRRC47	56	0
1	3703698	3703698	1:3703698_A/G_Synonymous:LRRC47	56	0
1	3731798	3731798	1:3731798_G/A_Utr3:CEP104	56	0
1	3731835	3731835	1:3731835_C/T_Utr3:CEP104	56	0
1	3731959	3731959	1:3731959_C/T_Utr3:CEP104	56	0
1	3731965	3731965	1:3731965_G/A_Utr3:CEP104	56	0
1	3732103	3732103	1:3732103_T/C_Intron:CEP104	56	0.32143
1	3732172	3732172	1:3732172_C/T_Intron:CEP104	56	0.32143
1	3732195	3732195	1:3732195_C/T_Intron:CEP104	56	0.10714
1	3732980	3732980	1:3732980_C/T_Intron:CEP104	56	0
1	3739745	3739745	1:3739745_C/T_Nonsynonymous:CEP104	56	0
1	3742257	3742257	1:3742257_C/T_Intron:CEP104	56	0
1	3742560	3742560	1:3742560_G/A_Intron:CEP104	56	0.32143
1	3743055	3743055	1:3743055_T/C_Intron:CEP104	56	0
1	3743132	3743132	1:3743132_T/C_Intron:CEP104	56	0
1	3743151	3743151	1:3743151_G/A_Intron:CEP104	56	0
1	3743186	3743186	1:3743186_C/T_Intron:CEP104	56	0.10714
1	3743223	3743223	1:3743223_C/T_Intron:CEP104	56	0.017857
1	3743319	3743319	1:3743319_G/A_Intron:CEP104	56	0.32143
1	3743350	3743350	1:3743350_G/C_Intron:CEP104	56	0.10714
1	3743391	3743391	1:3743391_C/T_Intron:CEP104	56	0.32143
1	3743433	3743433	1:3743433_T/TG_Insertion:CEP104	54	0.42593
1	3745787	3745787	1:3745787_T/C_Intron:CEP104	56	0.42857
1	3745924	3745924	1:3745924_G/A_Nonsynonymous:CEP104	56	0.32143
1	3746360	3746360	1:3746360_T/C_Nonsynonymous:CEP104	56	0
1	3746484	3746484	1:3746484_T/C_Synonymous:CEP104	56	0.089286
1	3746583	3746583	1:3746583_G/T_Intron:CEP104	56	0.57143
1	3746585	3746585	1:3746585_T/G_Intron:CEP104	56	0.10714
1	3746589	3746589	1:3746589_C/G_Intron:CEP104	56	0.67857
1	3747580	3747580	1:3747580_C/T_Intron:CEP104	50	0.56
1	3747603	3747603	1:3747603_T/C_Normal_Splice_Site:CEP104	56	0.67857
1	3750244	3750244	1:3750244_A/C_Intron:CEP104	54	0.018519
1	3753136	3753136	1:3753136_A/T_Nonsynonymous:CEP104	56	0.57143
1	3753279	3753279	1:3753279_G/C_Intron:CEP104	56	0
1	3753315	3753315	1:3753315_G/C_Intron:CEP104	56	0.10714
1	3753824	3753824	1:3753824_A/G_Intron:CEP104	56	0.017857
1	3755675	3755675	1:3755675_T/C_Synonymous:CEP104	56	0.67857
1	3755707	3755707	1:3755707_T/C_Intron:CEP104	56	0
1	3755772	3755772	1:3755772_G/A_Intron:CEP104	56	0
1	3756074	3756074	1:3756074_C/A_Intron:CEP104	56	0.10714
1	3756120	3756120	1:3756120_A/G_Intron:CEP104	56	0.67857
1	3756155	3756155	1:3756155_T/C_Intron:CEP104	56	0.10714
1	3756226	3756226	1:3756226_C/T_Synonymous:CEP104	56	0.089286
1	3765187	3765187	1:3765187_C/T_Nonsynonymous:CEP104	56	0
1	3765386	3765386	1:3765386_G/A_Intron:CEP104	56	0.10714
1	3765424	3765424	1:3765424_G/T_Intron:CEP104	56	0
1	3769033	3769033	1:3769033_A/T_Intron:CEP104	56	0.125
1	3769034	3769034	1:3769034_A/T_Intron:CEP104	56	0.125
1	3774130	3774130	1:3774130_A/G_Utr5:DFFB	56	0.125
1	3774138	3774138	1:3774138_T/C_Utr5:DFFB	56	0.125
1	3774296	3774296	1:3774296_A/G_Intron:DFFB	56	0.125
1	3774312	3774312	1:3774312_T/C_Intron:DFFB	56	0.125
1	3775226	3775226	1:3775226_G/A_Intron:DFFB	56	0.10714
1	3775454	3775454	1:3775454_C/G_Intron:DFFB	56	0.69643
1	3776989	3776989	1:3776989_C/T_Nonsynonymous:DFFB	56	0.017857
1	3782118	3782118	1:3782118_C/G_Intron:DFFB	56	0
1	3782345	3782345	1:3782345_C/G_Intron:DFFB	56	0.017857
1	3782608	3782608	1:3782608_C/T_Intron:DFFB	56	0.48214
1	3786146	3786146	1:3786146_C/G_Intron:DFFB	56	0.21429
1	3786189	3786189	1:3786189_G/A_Synonymous:DFFB	56	0.071429
1	3786245	3786245	1:3786245_G/A_Nonsynonymous:DFFB	56	0.21429
1	3786410	3786410	1:3786410_G/A_Intron:DFFB	56	0.21429
1	3786447	3786447	1:3786447_G/A_Intron:DFFB	56	0
1	3788925	3788925	1:3788925_C/T_Intron:DFFB	56	0.16071
1	3788997	3788997	1:3788997_T/C_Intron:DFFB	56	0
1	3789572	3789572	1:3789572_T/C_Normal_Splice_Site:DFFB	56	0
1	3800118	3800118	1:3800118_A/G_Nonsynonymous:DFFB	56	0
1	3800242	3800242	1:3800242_A/G_Synonymous:DFFB	56	0.39286
1	3800276	3800276	1:3800276_C/T_Nonsynonymous:DFFB	56	0.017857
1	3806551	3806551	1:3806551_A/G_Synonymous:C1orf174	56	0.017857
1	3806597	3806597	1:3806597_C/T_Nonsynonymous:C1orf174	56	0
1	3806643	3806643	1:3806643_T/A_Normal_Splice_Site:C1orf174	56	0.48214
1	3807122	3807122	1:3807122_G/A_Intron:C1orf174	56	0.053571
1	3807194	3807194	1:3807194_T/A_Nonsynonymous:C1orf174	56	0
1	3807258	3807258	1:3807258_G/C_Nonsynonymous:C1orf174	56	0.14286
1	3807388	3807388	1:3807388_G/A_Synonymous:C1orf174	56	0
1	3807450	3807450	1:3807450_C/A_Nonsynonymous:C1orf174	56	0.14286
1	3807593	3807593	1:3807593_G/C_Nonsynonymous:C1orf174	56	1
1	3809326	3809326	1:3809326_C/T_Intron:C1orf174	56	0
1	3809423	3809423	1:3809423_G/A_Intron:C1orf174	56	0.28571
1	3809528	3809528	1:3809528_C/T_Synonymous:C1orf174	56	0.053571
1	3809607	3809607	1:3809607_A/G_Intron:C1orf174	56	0
1	3816683	3816683	1:3816683_A/G_Intron:C1orf174	56	0.053571
1	3816791	3816791	1:3816791_A/C_Utr5:C1orf174	56	0
1	3816801	3816801	1:3816801_G/C_Utr5:C1orf174	56	0
1	3816851	3816851	1:3816851_T/C_Upstream:C1orf174	56	0
1	3816854	3816854	1:3816854_G/A_Upstream:C1orf174	56	0.28571
1	3816950	3816950	1:3816950_C/T_Upstream:RP13-15E13.1	54	0
1	4715381	4715381	1:4715381_C/A_Utr5:AJAP1	56	0
1	4715648	4715648	1:4715648_T/G_Intron:AJAP1	56	0
1	4771947	4771947	1:4771947_C/T_Intron:AJAP1	56	0
1	4771951	4771951	1:4771951_C/T_Intron:AJAP1	56	0
1	4771952	4771952	1:4771952_C/G_Normal_Splice_Site:AJAP1	56	0
1	4772036	4772036	1:4772036_G/A_Nonsynonymous:AJAP1	56	0
1	4772053	4772053	1:4772053_T/C_Synonymous:AJAP1	56	0.78571
1	4772361	4772361	1:4772361_G/A_Nonsynonymous:AJAP1	56	0
1	4772380	4772380	1:4772380_C/G_Synonymous:AJAP1	56	0
1	4772507	4772507	1:4772507_G/C_Nonsynonymous:AJAP1	56	0.017857
1	4772535	4772535	1:4772535_G/A_Nonsynonymous:AJAP1	56	0.035714
1	4772578	4772581	1:4772578_GGCC/G_CodonLoss:AJAP1	56	0
1	4772716	4772716	1:4772716_C/T_Synonymous:AJAP1	56	0.035714
1	4772717	4772717	1:4772717_G/A_Nonsynonymous:AJAP1	56	0.28571
1	4829828	4829828	1:4829828_G/A_Intron:AJAP1	56	0
1	4829834	4829834	1:4829834_C/G_Intron:AJAP1	56	0.035714
1	4829835	4829835	1:4829835_A/G_Intron:AJAP1	56	0.28571
1	4829881	4829881	1:4829881_G/A_Intron:AJAP1	56	0.035714
1	4834420	4834420	1:4834420_C/T_Intron:AJAP1	56	0.25
1	4834565	4834565	1:4834565_C/T_Utr3:AJAP1	56	0.017857
1	4834606	4834606	1:4834606_T/C_Utr3:AJAP1	56	0.053571
1	4834723	4834723	1:4834723_C/T_Intron:AJAP1	56	0
1	4847483	4847483	1:4847483_A/G_Intergenic	56	0.017857
1	4847594	4847594	1:4847594_C/T_Intergenic	56	0.035714
1	4847845	4847845	1:4847845_G/A_Intergenic	56	0.125
1	4847990	4847990	1:4847990_C/T_Intergenic	56	0
1	4848048	4848048	1:4848048_A/G_Intergenic	56	0
1	5624007	5624007	1:5624007_A/G_Intergenic	56	0
1	5624154	5624154	1:5624154_G/A_Exon:MIR4417	56	0
1	5624240	5624240	1:5624240_C/T_Downstream:MIR4417	56	0.053571
1	5922697	5922697	1:5922697_C/T_Downstream:MIR4689	56	0
1	5922834	5922834	1:5922834_C/A_Upstream:MIR4689	56	0.089286
1	5923501	5923501	1:5923501_C/G_Intron:NPHP4	56	0
1	5923502	5923502	1:5923502_G/A_Intron:NPHP4	56	0
1	5923788	5923788	1:5923788_T/G_Intron:NPHP4	56	0.33929
1	5925040	5925040	1:5925040_G/A_Intron:NPHP4	56	0.089286
1	5925230	5925230	1:5925230_G/A_Nonsynonymous:NPHP4	56	0
1	5925292	5925292	1:5925292_T/C_Nonsynonymous:NPHP4	56	0
1	5925371	5925371	1:5925371_G/A_Intron:NPHP4	56	0.32143
1	5926507	5926507	1:5926507_T/C_Synonymous:NPHP4	56	0.32143
1	5927031	5927031	1:5927031_A/G_Intron:NPHP4	56	0.089286
1	5927307	5927307	1:5927307_C/T_Intron:NPHP4	56	0
1	5927738	5927738	1:5927738_G/A_Intron:NPHP4	56	0.14286
1	5928081	5928081	1:5928081_C/T_Intron:NPHP4	56	0
1	5928133	5928133	1:5928133_C/T_Intron:NPHP4	56	0.23214
1	5928211	5928211	1:5928211_T/G_Intron:NPHP4	56	0.017857
1	5928216	5928216	1:5928216_G/A_Intron:NPHP4	56	0
1	5933530	5933530	1:5933530_A/G_Intron:NPHP4	56	0
1	5934487	5934487	1:5934487_G/A_Intron:NPHP4	56	0.017857
1	5934490	5934490	1:5934490_A/G_Intron:NPHP4	56	0.33929
1	5934500	5934500	1:5934500_T/C_Intron:NPHP4	56	0.44643
1	5934532	5934532	1:5934532_T/G_Nonsynonymous:NPHP4	56	0
1	5934722	5934722	1:5934722_G/A_Normal_Splice_Site:NPHP4	56	0
1	5934837	5934837	1:5934837_C/T_Intron:NPHP4	56	0.017857
1	5935110	5935110	1:5935110_G/A_Synonymous:NPHP4	56	0.053571
1	5935162	5935162	1:5935162_A/T_Essential_Splice_Site:NPHP4	56	0.89286
1	5935222	5935222	1:5935222_T/C_Intron:NPHP4	56	0.33929
1	5937091	5937091	1:5937091_T/C_Intron:NPHP4	56	0.76786
1	5937168	5937168	1:5937168_G/A_Synonymous:NPHP4	56	0.67857
1	5937253	5937253	1:5937253_C/T_Nonsynonymous:NPHP4	56	0.017857
1	5937327	5937327	1:5937327_C/T_Synonymous:NPHP4	56	0.071429
1	5937391	5937391	1:5937391_C/T_Intron:NPHP4	56	0.76786
1	5937413	5937413	1:5937413_A/C_Intron:NPHP4	56	0.67857
1	5939396	5939396	1:5939396_G/A_Intron:NPHP4	56	0
1	5939544	5939544	1:5939544_T/G_Intron:NPHP4	56	0.76786
1	5940102	5940102	1:5940102_C/T_Intron:NPHP4	54	0.018519
1	5947308	5947308	1:5947308_G/A_Intron:NPHP4	56	0.071429
1	5947398	5947398	1:5947398_G/A_Synonymous:NPHP4	56	0.017857
1	5948677	5948677	1:5948677_G/A_Intron:NPHP4	56	0.76786
1	5951034	5951034	1:5951034_C/T_Nonsynonymous:NPHP4	56	0
1	5951067	5951067	1:5951067_C/T_Nonsynonymous:NPHP4	56	0
1	5964854	5964854	1:5964854_C/T_Nonsynonymous:NPHP4	56	0.017857
1	5964990	5964990	1:5964990_G/A_Intron:NPHP4	56	0.017857
1	5964991	5964991	1:5964991_T/C_Intron:NPHP4	56	0.69643
1	5965381	5965381	1:5965381_C/T_Synonymous:NPHP4	56	0.071429
1	5965444	5965444	1:5965444_G/A_Synonymous:NPHP4	56	0.017857
1	5965456	5965456	1:5965456_G/A_Synonymous:NPHP4	56	0.017857
1	5965495	5965495	1:5965495_G/A_Synonymous:NPHP4	56	0.017857
1	5965607	5965607	1:5965607_T/C_Intron:NPHP4	56	0
1	5967251	5967251	1:5967251_C/T_Nonsynonymous:NPHP4	56	0.017857
1	5967323	5967323	1:5967323_G/GC_Insertion:NPHP4	56	0
1	5967324	5967324	1:5967324_C/T_Intron:NPHP4	56	0
1	5969233	5969233	1:5969233_C/T_Synonymous:NPHP4	56	0
1	5969405	5969405	1:5969405_T/C_Intron:NPHP4	56	0
1	5987696	5987696	1:5987696_T/C_Intron:NPHP4	56	0.071429
1	5987720	5987720	1:5987720_G/A_Nonsynonymous:NPHP4	56	0
1	5993313	5993313	1:5993313_T/C_Nonsynonymous:NPHP4	56	0
1	5993340	5993340	1:5993340_C/T_Nonsynonymous:NPHP4	56	0
1	5993398	5993398	1:5993398_A/T_Intron:NPHP4	54	0.018519
1	5993402	5993402	1:5993402_C/A_Intron:NPHP4	54	0.018519
1	6008207	6008207	1:6008207_T/C_Synonymous:NPHP4	56	0.017857
1	6013021	6013021	1:6013021_C/T_Intron:NPHP4	54	0.018519
1	6027252	6027252	1:6027252_A/G_Intron:NPHP4	56	0.625
1	6038476	6038477	1:6038476_AG/A_Deletion:NPHP4	56	0.035714
1	6038567	6038567	1:6038567_G/A_Intron:NPHP4	56	0
1	6038583	6038583	1:6038583_G/C_Intron:NPHP4	56	0.69643
1	6100478	6100478	1:6100478_C/T_Intron:KCNAB2	56	0
1	6100725	6100725	1:6100725_C/T_Intron:KCNAB2	56	0
1	6100728	6100729	1:6100728_AG/A_Deletion:KCNAB2	56	0
1	6111590	6111590	1:6111590_C/T_Utr5:KCNAB2	56	0
1	6145143	6145143	1:6145143_G/A_Intron:KCNAB2	56	0
1	6145348	6145348	1:6145348_T/A_Intron:KCNAB2	56	0
1	6145351	6145351	1:6145351_G/A_Intron:KCNAB2	56	0
1	6145365	6145365	1:6145365_A/G_Intron:KCNAB2	56	0.67857
1	6145379	6145379	1:6145379_C/T_Intron:KCNAB2	56	0.10714
1	6145407	6145407	1:6145407_G/A_Intron:KCNAB2	56	0.41071
1	6147407	6147407	1:6147407_C/T_Intron:KCNAB2	56	0.16071
1	6147460	6147460	1:6147460_C/T_Intron:KCNAB2	56	0
1	6147589	6147589	1:6147589_C/T_Intron:KCNAB2	56	0
1	6149117	6149117	1:6149117_G/A_Normal_Splice_Site:KCNAB2	56	0.017857
1	6149122	6149122	1:6149122_G/A_Intron:KCNAB2	56	0.10714
1	6149193	6149193	1:6149193_C/T_Intron:KCNAB2	56	0
1	6149202	6149202	1:6149202_C/G_Intron:KCNAB2	56	0.017857
1	6150426	6150426	1:6150426_C/G_Intron:KCNAB2	56	0
1	6150637	6150637	1:6150637_C/T_Intron:KCNAB2	56	0.51786
1	6151315	6151315	1:6151315_A/G_Normal_Splice_Site:KCNAB2	56	0.017857
1	6154401	6154401	1:6154401_G/A_Intron:KCNAB2	56	0.10714
1	6154454	6154454	1:6154454_C/T_Normal_Splice_Site:KCNAB2	56	0
1	6154587	6154587	1:6154587_C/T_Intron:KCNAB2	56	0
1	6154589	6154589	1:6154589_C/T_Intron:KCNAB2	56	0
1	6155332	6155332	1:6155332_T/C_Intron:KCNAB2	56	0.76786
1	6157297	6157297	1:6157297_T/C_Intron:KCNAB2	56	0.125
1	6157434	6157434	1:6157434_C/T_Intron:KCNAB2	56	0.17857
1	6157495	6157495	1:6157495_C/T_Intron:KCNAB2	56	0
1	6157640	6157640	1:6157640_G/A_Intron:KCNAB2	56	0
1	6158553	6158553	1:6158553_G/A_Synonymous:KCNAB2	56	0
1	6158562	6158562	1:6158562_A/G_Synonymous:KCNAB2	56	0.32143
1	6160115	6160115	1:6160115_G/A_Utr3:KCNAB2	56	0.39286
1	6160263	6160263	1:6160263_G/A_Utr3:KCNAB2	56	0
1	6161959	6161959	1:6161959_G/A_Utr3:CHD5	56	0.39286
1	6162051	6162051	1:6162051_G/A_Utr3:CHD5	56	0.017857
1	6162054	6162054	1:6162054_T/C_Utr3:CHD5	56	0.78571
1	6162120	6162120	1:6162120_C/T_Utr3:CHD5	56	0.017857
1	6165279	6165279	1:6165279_G/A_Utr3:CHD5	56	0.017857
1	6165419	6165419	1:6165419_C/T_Utr3:CHD5	56	0.39286
1	6166413	6166413	1:6166413_G/A_Intron:CHD5	56	0
1	6166442	6166442	1:6166442_G/A_Intron:CHD5	56	0.017857
1	6166445	6166445	1:6166445_G/A_Intron:CHD5	56	0
1	6166566	6166566	1:6166566_C/T_Nonsynonymous:CHD5	56	0
1	6166811	6166811	1:6166811_G/A_Synonymous:CHD5	56	0.017857
1	6169819	6169819	1:6169819_C/CG_Insertion:CHD5	56	0
1	6169830	6169830	1:6169830_A/G_Intron:CHD5	56	0.017857
1	6170072	6170072	1:6170072_G/A_Intron:CHD5	56	0
1	6170353	6170353	1:6170353_C/T_Intron:CHD5	56	0.25
1	6170424	6170425	1:6170424_CG/C_Deletion:CHD5	56	0.625
1	6171980	6171980	1:6171980_C/T_Intron:CHD5	56	0
1	6171998	6171998	1:6171998_G/A_Intron:CHD5	56	0.017857
1	6172962	6172962	1:6172962_C/T_Normal_Splice_Site:CHD5	56	0
1	6173081	6173081	1:6173081_G/A_Intron:CHD5	56	0
1	6181363	6181363	1:6181363_G/A_Intron:CHD5	56	0
1	6183984	6183984	1:6183984_C/T_Intron:CHD5	56	0.053571
1	6184092	6184092	1:6184092_A/G_Nonsynonymous:CHD5	56	1
1	6184192	6184192	1:6184192_A/G_Intron:CHD5	56	0.89286
1	6184292	6184292	1:6184292_G/A_Intron:CHD5	54	0
1	6184619	6184619	1:6184619_G/A_Synonymous:CHD5	56	0.035714
1	6185064	6185064	1:6185064_G/A_Intron:CHD5	56	0.17857
1	6185532	6185532	1:6185532_G/A_Intron:CHD5	56	0.17857
1	6186864	6186864	1:6186864_C/T_Intron:CHD5	56	0
1	6188075	6188075	1:6188075_C/T_Intron:CHD5	56	0
1	6188377	6188377	1:6188377_G/A_Intron:CHD5	56	0.17857
1	6188546	6188546	1:6188546_G/A_Intron:CHD5	56	0.17857
1	6188779	6188779	1:6188779_G/C_Intron:CHD5	56	0.17857
1	6188803	6188803	1:6188803_T/A_Intron:CHD5	56	0.35714
1	6189106	6189106	1:6189106_G/A_Synonymous:CHD5	56	0
1	6190215	6190215	1:6190215_C/T_Intron:CHD5	56	0.67857
1	6190315	6190315	1:6190315_C/T_Synonymous:CHD5	56	0.33929
1	6191561	6191561	1:6191561_G/T_Intron:CHD5	56	0
1	6191632	6191632	1:6191632_C/T_Intron:CHD5	56	0.33929
1	6194347	6194347	1:6194347_T/G_Intron:CHD5	56	0.67857
1	6195008	6195008	1:6195008_G/A_Intron:CHD5	56	0
1	6195493	6195493	1:6195493_G/A_Intron:CHD5	56	0.875
1	6196493	6196493	1:6196493_A/G_Intron:CHD5	50	0.86
1	6196517	6196517	1:6196517_G/A_Intron:CHD5	56	0.875
1	6196869	6196869	1:6196869_A/G_Synonymous:CHD5	56	0.875
1	6196943	6196943	1:6196943_A/G_Intron:CHD5	56	0.875
1	6196951	6196951	1:6196951_T/A_Intron:CHD5	56	0.875
1	6202224	6202224	1:6202224_G/A_Synonymous:CHD5	56	0.017857
1	6202245	6202245	1:6202245_G/A_Synonymous:CHD5	56	0.30357
1	6202310	6202310	1:6202310_C/A_Nonsynonymous:CHD5	56	0
1	6202410	6202410	1:6202410_G/A_Intron:CHD5	56	0.017857
1	6204046	6204046	1:6204046_G/A_Intron:CHD5	56	0
1	6204161	6204161	1:6204161_G/A_Synonymous:CHD5	56	0
1	6204222	6204222	1:6204222_C/G_Normal_Splice_Site:CHD5	56	0.14286
1	6204266	6204266	1:6204266_A/G_Intron:CHD5	56	0.92857
1	6206255	6206255	1:6206255_C/T_Intron:CHD5	56	0
1	6206332	6206332	1:6206332_C/T_Nonsynonymous:CHD5	56	0
1	6209265	6209265	1:6209265_G/T_Intron:CHD5	56	0.39286
1	6209363	6209363	1:6209363_T/C_Synonymous:CHD5	56	0.76786
1	6209381	6209381	1:6209381_C/T_Synonymous:CHD5	56	0
1	6209478	6209478	1:6209478_G/A_Normal_Splice_Site:CHD5	56	0
1	6209545	6209545	1:6209545_G/C_Intron:CHD5	56	0
1	6211029	6211029	1:6211029_T/C_Intron:CHD5	56	0.017857
1	6211147	6211147	1:6211147_G/A_Synonymous:CHD5	56	0
1	6211183	6211183	1:6211183_G/A_Synonymous:CHD5	56	0.76786
1	6211241	6211241	1:6211241_A/G_Intron:CHD5	56	0
1	6211302	6211302	1:6211302_G/A_Intron:CHD5	56	0
1	6212408	6212408	1:6212408_G/A_Intron:CHD5	56	0
1	6212449	6212449	1:6212449_C/A_Intron:CHD5	56	0.017857
1	6214688	6214688	1:6214688_G/A_Intron:CHD5	56	0
1	6214761	6214761	1:6214761_T/C_Nonsynonymous:CHD5	56	0
1	6214838	6214838	1:6214838_C/T_Synonymous:CHD5	56	0
1	6214955	6214955	1:6214955_T/A_Synonymous:CHD5	56	0
1	6215047	6215047	1:6215047_A/G_Intron:CHD5	56	0.46429
1	6215048	6215048	1:6215048_T/C_Intron:CHD5	56	0.46429
1	6215573	6215573	1:6215573_C/G_Intron:CHD5	56	0
1	6215615	6215615	1:6215615_A/G_Intron:CHD5	56	0
1	6215625	6215625	1:6215625_C/T_Intron:CHD5	56	0
1	6215695	6215695	1:6215695_G/A_Nonsynonymous:CHD5	56	0.017857
1	6215736	6215736	1:6215736_C/G_Synonymous:CHD5	56	0
1	6219363	6219363	1:6219363_G/T_Intron:CHD5	52	0.38462
1	6228180	6228180	1:6228180_A/C_Intron:CHD5	56	0.21429
1	6228323	6228323	1:6228323_C/T_Nonsynonymous:CHD5	56	0
1	6239987	6239987	1:6239987_C/T_Intron:CHD5	56	0
1	6239996	6239996	1:6239996_C/T_Intron:CHD5	56	0
1	6246990	6246990	1:6246990_A/C_Intron:RPL22	56	0.017857
1	6257826	6257826	1:6257826_T/C_Intron:RPL22	56	0.39286
1	6257855	6257855	1:6257855_A/G_Intron:RPL22	56	0
1	6257856	6257856	1:6257856_G/A_Intron:RPL22	56	0.625
1	6257863	6257863	1:6257863_G/A_Intron:RPL22	56	0.053571
1	6259564	6259564	1:6259564_C/T_Intron:RPL22	56	0
1	6266793	6266793	1:6266793_G/C_Normal_Splice_Site:RNF207	56	0.125
1	6267478	6267478	1:6267478_G/A_Synonymous:RNF207	56	0.035714
1	6267531	6267531	1:6267531_C/T_Nonsynonymous:RNF207	56	0.035714
1	6267580	6267580	1:6267580_G/A_Intron:RNF207	56	0.017857
1	6267749	6267749	1:6267749_G/C_Intron:RNF207	56	0
1	6268236	6268236	1:6268236_C/T_Intron:RNF207	56	0
1	6269021	6269021	1:6269021_C/T_Synonymous:RNF207	56	0.035714
1	6269108	6269108	1:6269108_G/A_Intron:RNF207	56	0
1	6269167	6269167	1:6269167_C/A_Normal_Splice_Site:RNF207	56	0.017857
1	6269299	6269299	1:6269299_G/A_Intron:RNF207	56	0
1	6269340	6269340	1:6269340_A/G_Synonymous:RNF207	56	0.10714
1	6270957	6270957	1:6270957_G/A_Nonsynonymous:RNF207	56	0.017857
1	6271125	6271125	1:6271125_A/G_Synonymous:RNF207	56	0.035714
1	6272078	6272078	1:6272078_G/A_Nonsynonymous:RNF207	56	0.035714
1	6272090	6272090	1:6272090_C/T_Nonsynonymous:RNF207	56	0.017857
1	6272136	6272137	1:6272136_GA/G_Deletion:RNF207	56	0.035714
1	6272175	6272175	1:6272175_G/A_Intron:RNF207	56	0.071429
1	6272378	6272378	1:6272378_G/A_Nonsynonymous:RNF207	56	0.017857
1	6272393	6272393	1:6272393_G/A_Nonsynonymous:RNF207	56	0
1	6272666	6272666	1:6272666_A/G_Intron:RNF207	56	0
1	6272793	6272793	1:6272793_G/A_Nonsynonymous:RNF207	56	0
1	6272813	6272813	1:6272813_C/T_Exon:RNF207	56	0.035714
1	6278317	6278317	1:6278317_C/T_Intron:RNF207	56	0
1	6278414	6278414	1:6278414_A/G_Nonsynonymous:RNF207	56	0.33929
1	6278429	6278429	1:6278429_G/C_Nonsynonymous:RNF207	56	0
1	6279370	6279370	1:6279370_G/C_Nonsynonymous:RNF207	56	0.23214
1	6279493	6279493	1:6279493_G/A_Utr3:RNF207	54	0.018519
1	6292127	6292127	1:6292127_G/A_Synonymous:ICMT	56	0
1	6294448	6294448	1:6294448_G/A_Intron:ICMT	56	0
1	6294548	6294548	1:6294548_C/G_Nonsynonymous:ICMT	56	0.035714
1	6305151	6305151	1:6305151_C/A_Intron:HES3	56	0
1	6305201	6305201	1:6305201_A/C_Nonsynonymous:HES3	56	0.017857
1	6305292	6305292	1:6305292_C/A_Nonsynonymous:HES3	56	0.41071
1	6305303	6305303	1:6305303_C/A_Synonymous:HES3	56	0.41071
1	6309317	6309317	1:6309317_G/T_Utr3:GPR153	56	0.017857
1	6309319	6309319	1:6309319_C/G_Utr3:GPR153	56	0.5
1	6309511	6309511	1:6309511_C/G_Nonsynonymous:GPR153	56	0
1	6309990	6309990	1:6309990_G/T_Nonsynonymous:GPR153	50	0
1	6310024	6310024	1:6310024_C/T_Nonsynonymous:GPR153	46	0.23913
1	6311477	6311477	1:6311477_G/A_Synonymous:GPR153	56	0
1	6313713	6313713	1:6313713_C/G_Intron:GPR153	56	0
1	6313938	6313938	1:6313938_C/T_Nonsynonymous:GPR153	56	0.48214
1	6314059	6314059	1:6314059_C/T_Nonsynonymous:GPR153	56	0
1	6314304	6314304	1:6314304_C/T_Intron:GPR153	56	0.017857
1	6314479	6314479	1:6314479_C/T_Intron:GPR153	56	0.46429
1	6314822	6314822	1:6314822_T/C_Synonymous:GPR153	56	0.51786
1	6314982	6314982	1:6314982_G/A_Utr5:GPR153	56	0
1	6324613	6324613	1:6324613_C/T_Utr3:ACOT7	56	0.017857
1	6324665	6324665	1:6324665_G/T_Nonsynonymous:ACOT7	56	0
1	6324753	6324753	1:6324753_G/A_Synonymous:ACOT7	56	0
1	6324848	6324848	1:6324848_G/A_Intron:ACOT7	56	0
1	6324886	6324886	1:6324886_C/T_Intron:ACOT7	54	0
1	6341137	6341137	1:6341137_C/T_Intron:ACOT7	56	0
1	6342909	6342909	1:6342909_G/A_Intron:ACOT7	56	0
1	6355065	6355065	1:6355065_G/C_Intron:ACOT7	56	0.017857
1	6387276	6387276	1:6387276_G/A_Intron:ACOT7	56	0.035714
1	6387327	6387327	1:6387327_T/C_Intron:ACOT7	56	0.035714
1	6387509	6387509	1:6387509_G/A_Intron:ACOT7	56	0
1	6387511	6387511	1:6387511_C/T_Intron:ACOT7	56	0.017857
1	6387528	6387528	1:6387528_G/C_Intron:ACOT7	56	0.035714
1	6387572	6387572	1:6387572_G/A_Intron:ACOT7	56	0.017857
1	6387599	6387600	1:6387599_GT/G_Deletion:ACOT7	56	0.035714
1	6393441	6393441	1:6393441_C/T_Intron:ACOT7	56	0
1	6393445	6393445	1:6393445_A/G_Intron:ACOT7	56	0.089286
1	6393469	6393469	1:6393469_C/T_Intron:ACOT7	56	0
1	6393646	6393646	1:6393646_A/G_Intron:ACOT7	56	0
1	6399478	6399478	1:6399478_C/T_Intron:ACOT7	56	0
1	6399646	6399646	1:6399646_G/A_Nonsynonymous:ACOT7	56	0
1	6399711	6399711	1:6399711_A/G_Intron:ACOT7	56	0.10714
1	6399724	6399724	1:6399724_T/C_Intron:ACOT7	56	0.053571
[truncated: 284,739+ more rows]
